# Supplementary material for: The impact of climate and antigenic evolution on seasonal influenza virus epidemics in Australia
Source: Nat Commun. 2020 Jun 2;11:2741. doi: 10.1038/s41467-020-16545-6 (PMC7265451; doi:10.1038/s41467-020-16545-6)
Supplement: Supplementary file 3 — Source Data [file 41467_2020_16545_MOESM3_ESM.xlsx]

## Sheet: readme
This spreadsheet contains epi_table and raw_data, which are necessary to reproduce all downstream analyses.
All of the data and code for these statistical analyses and statistical models are available at the following Github repository:
https://github.com/edwardkslam/australian_seasonal_flu

## Sheet: epi_table
city	strain_year	year	subtype	reference_strain	epi_alarm	start	end	epi_counts	incidence_per_mil	epi_fractional_counts	new_ag_marker	first_detection_of_new_ag	first_n_biggest	relative_to_first_n_biggest	delay	prior_everything_scaled	mean_epi_size
ADELAIDE	2000_A/Moscow/10/99-like	2000	H3	A/Moscow/10/99-like	Y	16	22	64	56.0064	0.566372	NA	NA	Y	1	0	0	64.6667
ADELAIDE	2000_B/Sichuan/379/99-like	2000	B/Yam	B/Sichuan/379/99-like	Y	17	21	38	33.2538	0.336283	NA	NA	N	0.59375	1	0.0927835	64.6667
ADELAIDE	2000_A/New Caledonia/20/99-like	2000	H1sea	A/New Caledonia/20/99-like	Y	19	21	11	9.6261	0.0973451	NA	NA	N	0.171875	3	0.850515	64.6667
ADELAIDE	2001_A/New Caledonia/20/99-like	2001	H1sea	A/New Caledonia/20/99-like	Y	16	21	49	42.6827	0.556818	0	0	Y	1	0	0	64.6667
ADELAIDE	2001_A/Moscow/10/99-like	2001	H3	A/Moscow/10/99-like	Y	17	20	25	21.7769	0.284091	0	0	N	0.510204	1	0.262887	64.6667
ADELAIDE	2001_B/Sichuan/379/99-like	2001	B/Yam	B/Sichuan/379/99-like	Y	18	20	14	12.1951	0.159091	0	0	N	0.285714	2	0.695876	64.6667
ADELAIDE	2002_B/Sichuan/379/99-like	2002	B/Yam	B/Sichuan/379/99-like	N	NA	NA	NA	NA	NA	0	0	NA	NA	NA	NA	64.6667
ADELAIDE	2002_A/Moscow/10/99-like	2002	H3	A/Moscow/10/99-like	Y	11	19	148	128.141	0.860465	0	0	Y	1	0	0	64.6667
ADELAIDE	2002_B/Hong Kong/330/2001-like	2002	B/Vic	B/Hong Kong/330/2001-like	Y	11	15	24	20.7796	0.139535	1	1	N	0.162162	0	0	64.6667
ADELAIDE	2003_A/Fujian/411/2002-like	2003	H3	A/Fujian/411/2002-like	Y	16	20	151	129.92	1	1	1	Y	1	0	0	64.6667
ADELAIDE	2004_B/Hong Kong/330/2001-like	2004	B/Vic	B/Hong Kong/330/2001-like	N	NA	NA	NA	NA	NA	0	1	NA	NA	NA	NA	64.6667
ADELAIDE	2004_A/California/7/2004-like	2004	H3	A/California/7/2004-like	Y	18	22	17	14.5481	0.586207	1	1	Y	1	0	0	64.6667
ADELAIDE	2004_B/Shanghai/361/2002-like	2004	B/Yam	B/Shanghai/361/2002-like	Y	19	23	12	10.2692	0.413793	1	1	N	0.705882	1	0.0773196	64.6667
ADELAIDE	2005_A/Wisconsin/67/2005-like	2005	H3	A/Wisconsin/67/2005-like	Y	12	18	86	73.0457	0.477778	1	1	Y	1	0	0	64.6667
ADELAIDE	2005_A/New Caledonia/20/99-like	2005	H1sea	A/New Caledonia/20/99-like	Y	14	19	49	41.6191	0.272222	0	0	N	0.569767	2	0.896907	64.6667
ADELAIDE	2005_B/Shanghai/361/2002-like	2005	B/Yam	B/Shanghai/361/2002-like	Y	12	17	29	24.6317	0.161111	0	0	N	0.337209	0	0	64.6667
ADELAIDE	2005_B/Hong Kong/330/2001-like	2005	B/Vic	B/Hong Kong/330/2001-like	Y	13	16	8	6.79495	0.0444444	0	0	N	0.0930233	1	0.386598	64.6667
ADELAIDE	2005_B/Malaysia/2506/2004-like	2005	B/Vic	B/Malaysia/2506/2004-like	Y	18	18	8	6.79495	0.0444444	1	1	N	0.0930233	6	2.62887	64.6667
ADELAIDE	2006_A/Wisconsin/67/2005-like	2006	H3	A/Wisconsin/67/2005-like	N	NA	NA	NA	NA	NA	0	1	NA	NA	NA	NA	64.6667
ADELAIDE	2006_B/Malaysia/2506/2004-like	2006	B/Vic	B/Malaysia/2506/2004-like	Y	13	15	25	21.0218	1	0	0	Y	1	0	0	64.6667
ADELAIDE	2007_B/Florida/4/2006-like	2007	B/Yam	B/Florida/4/2006-like	N	17	NA	NA	NA	NA	0	1	NA	NA	NA	NA	64.6667
ADELAIDE	2007_A/Wisconsin/67/2005-like	2007	H3	A/Wisconsin/67/2005-like	Y	13	20	245	203.453	0.727003	0	0	Y	1	0	0	64.6667
ADELAIDE	2007_A/Solomon Islands/3/2006-like	2007	H1sea	A/Solomon Islands/3/2006-like	Y	13	20	92	76.3986	0.272997	1	1	N	0.37551	0	0	64.6667
ADELAIDE	2008_B/Malaysia/2506/2004-like	2008	B/Vic	B/Malaysia/2506/2004-like	N	NA	NA	NA	NA	NA	0	1	NA	NA	NA	NA	64.6667
ADELAIDE	2008_B/Brisbane/60/2008-like	2008	B/Vic	B/Brisbane/60/2008-like	Y	16	23	149	122.179	0.513793	1	1	N	1.67416	6	0.340206	64.6667
ADELAIDE	2008_B/Florida/4/2006-like	2008	B/Yam	B/Florida/4/2006-like	Y	10	22	89	72.9794	0.306897	1	1	Y	1	0	0	64.6667
ADELAIDE	2008_A/Wisconsin/67/2005-like	2008	H3	A/Wisconsin/67/2005-like	Y	19	22	28	22.9598	0.0965517	0	0	N	0.314607	9	2.01031	64.6667
ADELAIDE	2008_A/Brisbane/59/2007-like	2008	H1sea	A/Brisbane/59/2007-like	Y	19	23	24	19.6798	0.0827586	1	1	N	0.269663	9	2.01031	64.6667
ADELAIDE	2009_A/California/7/2009-like	2009	H1pdm09	A/California/7/2009-like	N	12	16	NA	NA	NA	NA	NA	NA	NA	NA	NA	64.6667
ADELAIDE	2009_A/Brisbane/59/2007-like	2009	H1sea	A/Brisbane/59/2007-like	N	12	15	NA	NA	NA	0	1	NA	NA	NA	NA	64.6667
ADELAIDE	2010_A/Perth/16/2009-like	2010	H3	A/Perth/16/2009-like	N	NA	NA	NA	NA	NA	0	0	NA	NA	NA	NA	64.6667
ADELAIDE	2010_A/California/7/2009-like	2010	H1pdm09	A/California/7/2009-like	Y	15	21	122	97.3588	1	0	0	Y	1	0	0	64.6667
ADELAIDE	2011_B/Florida/4/2006-like	2011	B/Yam	B/Florida/4/2006-like	N	NA	NA	NA	NA	NA	0	0	NA	NA	NA	NA	64.6667
ADELAIDE	2011_A/Victoria/361/2011-like	2011	H3	A/Victoria/361/2011-like	N	NA	NA	NA	NA	NA	0	1	NA	NA	NA	NA	64.6667
ADELAIDE	2011_B/Brisbane/60/2008-like	2011	B/Vic	B/Brisbane/60/2008-like	Y	11	20	197	155.843	0.58806	0	0	Y	1	0	0	64.6667
ADELAIDE	2011_A/California/7/2009-like	2011	H1pdm09	A/California/7/2009-like	Y	13	20	85	67.242	0.253731	0	0	N	0.431472	2	0.850515	64.6667
ADELAIDE	2011_A/Perth/16/2009-like	2011	H3	A/Perth/16/2009-like	Y	14	23	53	41.9274	0.158209	0	0	N	0.269036	3	1.56186	64.6667
ADELAIDE	2012_B/Wisconsin/1/2010-like	2012	B/Yam	B/Wisconsin/1/2010-like	N	NA	NA	NA	NA	NA	0	1	NA	NA	NA	NA	64.6667
ADELAIDE	2012_A/California/7/2009-like	2012	H1pdm09	A/California/7/2009-like	N	NA	NA	NA	NA	NA	0	0	NA	NA	NA	NA	64.6667
ADELAIDE	2012_A/Perth/16/2009-like	2012	H3	A/Perth/16/2009-like	N	NA	NA	NA	NA	NA	0	0	NA	NA	NA	NA	64.6667
ADELAIDE	2012_A/Victoria/361/2011-like	2012	H3	A/Victoria/361/2011-like	Y	7	21	113	88.4301	0.862595	1	1	Y	1	0	0	64.6667
ADELAIDE	2012_B/Brisbane/60/2008-like	2012	B/Vic	B/Brisbane/60/2008-like	Y	20	23	18	14.0862	0.137405	0	0	N	0.159292	13	1.73196	64.6667
ADELAIDE	2013_B/Brisbane/60/2008-like	2013	B/Vic	B/Brisbane/60/2008-like	N	NA	2	NA	NA	NA	0	1	NA	NA	NA	NA	64.6667
ADELAIDE	2013_A/Victoria/361/2011-like	2013	H3	A/Victoria/361/2011-like	N	NA	NA	NA	NA	NA	0	0	NA	NA	NA	NA	64.6667
ADELAIDE	2013_A/California/7/2009-like	2013	H1pdm09	A/California/7/2009-like	Y	12	20	47	36.438	0.54023	0	0	Y	1	0	0	64.6667
ADELAIDE	2013_B/Massachusetts/2/2012-like	2013	B/Yam	B/Massachusetts/2/2012-like	Y	15	21	40	31.0111	0.45977	1	1	N	0.851064	3	0.139175	64.6667
ADELAIDE	2014_B/Brisbane/60/2008-like	2014	B/Vic	B/Brisbane/60/2008-like	N	NA	NA	NA	NA	NA	0	0	NA	NA	NA	NA	64.6667
ADELAIDE	2014_B/Massachusetts/2/2012-like	2014	B/Yam	B/Massachusetts/2/2012-like	N	NA	NA	NA	NA	NA	0	1	NA	NA	NA	NA	64.6667
ADELAIDE	2014_A/California/7/2009-like	2014	H1pdm09	A/California/7/2009-like	Y	11	16	81	62.1796	0.704348	0	0	Y	1	0	0	64.6667
ADELAIDE	2014_A/Victoria/361/2011-like	2014	H3	A/Victoria/361/2011-like	Y	11	15	34	26.1001	0.295652	0	0	N	0.419753	0	0	64.6667
ADELAIDE	2015_B/Massachusetts/2/2012-like	2015	B/Yam	B/Massachusetts/2/2012-like	N	NA	NA	NA	NA	NA	0	0	NA	NA	NA	NA	64.6667
ADELAIDE	2015_A/California/7/2009-like	2015	H1pdm09	A/California/7/2009-like	N	NA	NA	NA	NA	NA	0	0	NA	NA	NA	NA	64.6667
ADELAIDE	2015_A/Switzerland/9715293/2013-like	2015	H3	A/Switzerland/9715293/2013-like	Y	13	22	65	49.4531	0.424837	1	1	N	1.625	5	0.649485	64.6667
ADELAIDE	2015_B/Brisbane/60/2008-like	2015	B/Vic	B/Brisbane/60/2008-like	Y	12	22	48	36.5192	0.313725	0	0	N	1.2	4	0.43299	64.6667
ADELAIDE	2015_B/Phuket/3073/2013-like	2015	B/Yam	B/Phuket/3073/2013-like	Y	8	14	40	30.4327	0.261438	1	1	Y	1	0	0	64.6667
BRISBANE	2000_A/New Caledonia/20/99-like	2000	H1sea	A/New Caledonia/20/99-like	N	NA	NA	NA	NA	NA	NA	NA	NA	NA	NA	NA	99.1622
BRISBANE	2000_A/Moscow/10/99-like	2000	H3	A/Moscow/10/99-like	Y	17	21	55	33.1193	0.591398	NA	NA	Y	1	0	0	99.1622
BRISBANE	2000_B/Sichuan/379/99-like	2000	B/Yam	B/Sichuan/379/99-like	Y	17	21	38	22.8824	0.408602	NA	NA	N	0.690909	0	0	99.1622
BRISBANE	2001_B/Sichuan/379/99-like	2001	B/Yam	B/Sichuan/379/99-like	N	15	NA	NA	NA	NA	0	0	NA	NA	NA	NA	99.1622
BRISBANE	2001_A/New Caledonia/20/99-like	2001	H1sea	A/New Caledonia/20/99-like	Y	14	19	140	82.6663	0.897436	0	0	Y	1	0	0	99.1622
BRISBANE	2001_A/Moscow/10/99-like	2001	H3	A/Moscow/10/99-like	Y	15	19	16	9.44758	0.102564	0	0	N	0.114286	1	0.342873	99.1622
BRISBANE	2002_A/Moscow/10/99-like	2002	H3	A/Moscow/10/99-like	Y	12	20	323	186.089	0.82398	0	0	N	4.68116	1	0.141183	99.1622
BRISBANE	2002_B/Hong Kong/330/2001-like	2002	B/Vic	B/Hong Kong/330/2001-like	Y	11	17	69	39.7527	0.17602	1	1	Y	1	0	0	99.1622
BRISBANE	2003_A/Moscow/10/99-like	2003	H3	A/Moscow/10/99-like	N	NA	NA	NA	NA	NA	0	0	NA	NA	NA	NA	99.1622
BRISBANE	2003_A/Fujian/411/2002-like	2003	H3	A/Fujian/411/2002-like	Y	14	21	328	184.202	1	1	1	Y	1	0	0	99.1622
BRISBANE	2004_A/New Caledonia/20/99-like	2004	H1sea	A/New Caledonia/20/99-like	N	NA	NA	NA	NA	NA	0	0	NA	NA	NA	NA	99.1622
BRISBANE	2004_A/California/7/2004-like	2004	H3	A/California/7/2004-like	Y	16	23	160	87.7435	0.914286	1	1	Y	1	0	0	99.1622
BRISBANE	2004_B/Shanghai/361/2002-like	2004	B/Yam	B/Shanghai/361/2002-like	Y	18	21	15	8.22596	0.0857143	1	1	N	0.09375	2	0.393295	99.1622
BRISBANE	2005_B/Wisconsin/1/2010-like	2005	B/Yam	B/Wisconsin/1/2010-like	N	NA	NA	NA	NA	NA	0	1	NA	NA	NA	NA	99.1622
BRISBANE	2005_A/Wisconsin/67/2005-like	2005	H3	A/Wisconsin/67/2005-like	Y	12	20	220	117.886	0.628571	1	1	Y	1	0	0	99.1622
BRISBANE	2005_B/Shanghai/361/2002-like	2005	B/Yam	B/Shanghai/361/2002-like	Y	12	19	40	21.4338	0.114286	0	0	N	0.181818	0	0	99.1622
BRISBANE	2005_A/New Caledonia/20/99-like	2005	H1sea	A/New Caledonia/20/99-like	Y	15	19	34	18.2187	0.0971429	0	0	N	0.154545	3	0.998365	99.1622
BRISBANE	2005_B/Hong Kong/330/2001-like	2005	B/Vic	B/Hong Kong/330/2001-like	Y	14	17	29	15.5395	0.0828571	0	0	N	0.131818	2	0.524394	99.1622
BRISBANE	2005_B/Malaysia/2506/2004-like	2005	B/Vic	B/Malaysia/2506/2004-like	Y	17	20	27	14.4678	0.0771429	1	1	N	0.122727	5	2.55138	99.1622
BRISBANE	2006_B/Shanghai/361/2002-like	2006	B/Yam	B/Shanghai/361/2002-like	N	NA	NA	NA	NA	NA	0	1	NA	NA	NA	NA	99.1622
BRISBANE	2006_A/New Caledonia/20/99-like	2006	H1sea	A/New Caledonia/20/99-like	N	17	18	NA	NA	NA	0	0	NA	NA	NA	NA	99.1622
BRISBANE	2006_A/Solomon Islands/3/2006-like	2006	H1sea	A/Solomon Islands/3/2006-like	N	NA	NA	NA	NA	NA	0	1	NA	NA	NA	NA	99.1622
BRISBANE	2006_A/California/7/2004-like	2006	H3	A/California/7/2004-like	N	NA	NA	NA	NA	NA	0	1	NA	NA	NA	NA	99.1622
BRISBANE	2006_A/Wisconsin/67/2005-like	2006	H3	A/Wisconsin/67/2005-like	Y	12	21	274	143.586	0.771831	0	0	Y	1	0	0	99.1622
BRISBANE	2006_B/Malaysia/2506/2004-like	2006	B/Vic	B/Malaysia/2506/2004-like	Y	14	20	81	42.4469	0.228169	0	0	N	0.29562	2	0.211774	99.1622
BRISBANE	2007_B/Malaysia/2506/2004-like	2007	B/Vic	B/Malaysia/2506/2004-like	N	16	NA	NA	NA	NA	0	1	NA	NA	NA	NA	99.1622
BRISBANE	2007_B/Florida/4/2006-like	2007	B/Yam	B/Florida/4/2006-like	N	NA	NA	NA	NA	NA	0	1	NA	NA	NA	NA	99.1622
BRISBANE	2007_A/Brisbane/59/2007-like	2007	H1sea	A/Brisbane/59/2007-like	N	NA	NA	NA	NA	NA	0	1	NA	NA	NA	NA	99.1622
BRISBANE	2007_A/Solomon Islands/3/2006-like	2007	H1sea	A/Solomon Islands/3/2006-like	Y	12	20	153	78.1048	0.484177	1	1	Y	1	0	0	99.1622
BRISBANE	2007_A/Wisconsin/67/2005-like	2007	H3	A/Wisconsin/67/2005-like	Y	12	20	146	74.5314	0.462025	0	0	N	0.954248	0	0	99.1622
BRISBANE	2007_A/New Caledonia/20/99-like	2007	H1sea	A/New Caledonia/20/99-like	Y	13	15	17	8.67831	0.0537975	0	0	N	0.111111	1	0.393295	99.1622
BRISBANE	2008_B/Malaysia/2506/2004-like	2008	B/Vic	B/Malaysia/2506/2004-like	N	NA	NA	NA	NA	NA	0	0	NA	NA	NA	NA	99.1622
BRISBANE	2008_B/Florida/4/2006-like	2008	B/Yam	B/Florida/4/2006-like	Y	13	18	93	46.218	0.467337	1	1	Y	1	0	0	99.1622
BRISBANE	2008_B/Brisbane/60/2008-like	2008	B/Vic	B/Brisbane/60/2008-like	Y	15	19	53	26.3393	0.266332	1	1	N	0.569892	2	0.352957	99.1622
BRISBANE	2008_A/Wisconsin/67/2005-like	2008	H3	A/Wisconsin/67/2005-like	Y	14	19	45	22.3635	0.226131	0	0	N	0.483871	1	0.100845	99.1622
BRISBANE	2008_A/Brisbane/59/2007-like	2008	H1sea	A/Brisbane/59/2007-like	Y	17	19	8	3.97574	0.040201	1	1	N	0.0860215	4	1.81521	99.1622
BRISBANE	2009_B/Brisbane/60/2008-like	2009	B/Vic	B/Brisbane/60/2008-like	N	NA	NA	NA	NA	NA	0	1	NA	NA	NA	NA	99.1622
BRISBANE	2009_A/California/7/2009-like	2009	H1pdm09	A/California/7/2009-like	N	11	15	NA	NA	NA	NA	NA	NA	NA	NA	NA	99.1622
BRISBANE	2009_A/Brisbane/59/2007-like	2009	H1sea	A/Brisbane/59/2007-like	N	NA	14	NA	NA	NA	0	0	NA	NA	NA	NA	99.1622
BRISBANE	2009_A/New Caledonia/20/99-like	2009	H1sea	A/New Caledonia/20/99-like	N	NA	NA	NA	NA	NA	0	0	NA	NA	NA	NA	99.1622
BRISBANE	2009_A/Perth/16/2009-like	2009	H3	A/Perth/16/2009-like	N	12	14	NA	NA	NA	NA	NA	NA	NA	NA	NA	99.1622
BRISBANE	2009_A/Wisconsin/67/2005-like	2009	H3	A/Wisconsin/67/2005-like	N	NA	NA	NA	NA	NA	0	1	NA	NA	NA	NA	99.1622
BRISBANE	2010_A/California/7/2009-like	2010	H1pdm09	A/California/7/2009-like	Y	13	21	230	109.09	0.694864	0	0	Y	1	0	0	99.1622
BRISBANE	2010_A/Perth/16/2009-like	2010	H3	A/Perth/16/2009-like	Y	16	26	64	30.3555	0.193353	0	0	N	0.278261	3	0.675661	99.1622
BRISBANE	2010_B/Brisbane/60/2008-like	2010	B/Vic	B/Brisbane/60/2008-like	Y	17	25	37	17.5493	0.111782	0	0	N	0.16087	4	1.65386	99.1622
BRISBANE	2011_B/Florida/4/2006-like	2011	B/Yam	B/Florida/4/2006-like	N	NA	NA	NA	NA	NA	0	0	NA	NA	NA	NA	99.1622
BRISBANE	2011_A/Perth/16/2009-like	2011	H3	A/Perth/16/2009-like	N	12	6	NA	NA	NA	0	0	NA	NA	NA	NA	99.1622
BRISBANE	2011_A/California/7/2009-like	2011	H1pdm09	A/California/7/2009-like	Y	11	17	113	52.6209	0.518349	0	0	Y	1	0	0	99.1622
BRISBANE	2011_B/Brisbane/60/2008-like	2011	B/Vic	B/Brisbane/60/2008-like	Y	11	22	105	48.8955	0.481651	0	0	N	0.929204	0	0	99.1622
BRISBANE	2012_B/Wisconsin/1/2010-like	2012	B/Yam	B/Wisconsin/1/2010-like	N	NA	NA	NA	NA	NA	0	0	NA	NA	NA	NA	99.1622
BRISBANE	2012_A/California/7/2009-like	2012	H1pdm09	A/California/7/2009-like	N	NA	NA	NA	NA	NA	0	0	NA	NA	NA	NA	99.1622
BRISBANE	2012_A/Perth/16/2009-like	2012	H3	A/Perth/16/2009-like	N	NA	NA	NA	NA	NA	0	0	NA	NA	NA	NA	99.1622
BRISBANE	2012_A/Victoria/361/2011-like	2012	H3	A/Victoria/361/2011-like	Y	11	19	151	68.761	0.578544	1	1	N	1.37273	2	0.121014	99.1622
BRISBANE	2012_B/Brisbane/60/2008-like	2012	B/Vic	B/Brisbane/60/2008-like	Y	9	22	110	50.0908	0.421456	0	0	Y	1	0	0	99.1622
BRISBANE	2013_B/Brisbane/60/2008-like	2013	B/Vic	B/Brisbane/60/2008-like	N	13	NA	NA	NA	NA	0	0	NA	NA	NA	NA	99.1622
BRISBANE	2013_A/California/7/2009-like	2013	H1pdm09	A/California/7/2009-like	Y	13	20	131	58.454	0.584821	0	0	Y	1	0	0	99.1622
BRISBANE	2013_B/Massachusetts/2/2012-like	2013	B/Yam	B/Massachusetts/2/2012-like	Y	13	21	82	36.5895	0.366071	1	1	N	0.625954	0	0	99.1622
BRISBANE	2013_A/Victoria/361/2011-like	2013	H3	A/Victoria/361/2011-like	Y	15	16	11	4.90835	0.0491071	0	0	N	0.0839695	2	0.443718	99.1622
BRISBANE	2014_B/Brisbane/60/2008-like	2014	B/Vic	B/Brisbane/60/2008-like	N	23	NA	NA	NA	NA	0	0	NA	NA	NA	NA	99.1622
BRISBANE	2014_B/Massachusetts/2/2012-like	2014	B/Yam	B/Massachusetts/2/2012-like	N	NA	NA	NA	NA	NA	0	1	NA	NA	NA	NA	99.1622
BRISBANE	2014_B/Phuket/3073/2013-like	2014	B/Yam	B/Phuket/3073/2013-like	N	NA	NA	NA	NA	NA	0	1	NA	NA	NA	NA	99.1622
BRISBANE	2014_A/California/7/2009-like	2014	H1pdm09	A/California/7/2009-like	N	NA	NA	NA	NA	NA	0	0	NA	NA	NA	NA	99.1622
BRISBANE	2014_A/Switzerland/9715293/2013-like	2014	H3	A/Switzerland/9715293/2013-like	N	24	NA	NA	NA	NA	0	1	NA	NA	NA	NA	99.1622
BRISBANE	2014_A/Victoria/361/2011-like	2014	H3	A/Victoria/361/2011-like	Y	13	23	62	27.1751	1	0	0	Y	1	0	0	99.1622
BRISBANE	2015_A/California/7/2009-like	2015	H1pdm09	A/California/7/2009-like	N	NA	5	NA	NA	NA	0	0	NA	NA	NA	NA	99.1622
BRISBANE	2015_B/Phuket/3073/2013-like	2015	B/Yam	B/Phuket/3073/2013-like	Y	7	15	102	43.9939	0.488038	1	1	Y	1	0	0	99.1622
BRISBANE	2015_B/Brisbane/60/2008-like	2015	B/Vic	B/Brisbane/60/2008-like	Y	11	16	97	41.8374	0.464115	0	0	N	0.95098	4	0.625238	99.1622
BRISBANE	2015_A/Switzerland/9715293/2013-like	2015	H3	A/Switzerland/9715293/2013-like	Y	7	7	10	4.31313	0.0478469	1	1	N	0.0980392	0	0	99.1622
MELBOURNE	2000_A/Moscow/10/99-like	2000	H3	A/Moscow/10/99-like	Y	13	21	103	29.8544	0.624242	NA	NA	Y	1	0	0	113.394
MELBOURNE	2000_B/Sichuan/379/99-like	2000	B/Yam	B/Sichuan/379/99-like	Y	16	21	47	13.6229	0.284848	NA	NA	N	0.456311	3	0.246927	113.394
MELBOURNE	2000_A/New Caledonia/20/99-like	2000	H1sea	A/New Caledonia/20/99-like	Y	17	19	15	4.34773	0.0909091	NA	NA	N	0.145631	4	0.432122	113.394
MELBOURNE	2001_B/Sichuan/379/99-like	2001	B/Yam	B/Sichuan/379/99-like	N	NA	NA	NA	NA	NA	0	0	NA	NA	NA	NA	113.394
MELBOURNE	2001_A/New Caledonia/20/99-like	2001	H1sea	A/New Caledonia/20/99-like	Y	15	19	41	11.7135	0.953488	0	0	Y	1	0	0	113.394
MELBOURNE	2001_A/Moscow/10/99-like	2001	H3	A/Moscow/10/99-like	Y	16	16	2	0.571388	0.0465116	0	0	N	0.0487805	1	0.0705505	113.394
MELBOURNE	2002_B/Sichuan/379/99-like	2002	B/Yam	B/Sichuan/379/99-like	N	NA	NA	NA	NA	NA	0	0	NA	NA	NA	NA	113.394
MELBOURNE	2002_A/Moscow/10/99-like	2002	H3	A/Moscow/10/99-like	Y	10	20	266	75.023	0.863636	0	0	Y	1	0	0	113.394
MELBOURNE	2002_B/Hong Kong/330/2001-like	2002	B/Vic	B/Hong Kong/330/2001-like	Y	10	15	42	11.8457	0.136364	1	1	N	0.157895	0	0	113.394
MELBOURNE	2003_B/Sichuan/379/99-like	2003	B/Yam	B/Sichuan/379/99-like	N	NA	NA	NA	NA	NA	0	0	NA	NA	NA	NA	113.394
MELBOURNE	2003_A/Moscow/10/99-like	2003	H3	A/Moscow/10/99-like	N	NA	NA	NA	NA	NA	0	0	NA	NA	NA	NA	113.394
MELBOURNE	2003_A/Fujian/411/2002-like	2003	H3	A/Fujian/411/2002-like	Y	14	20	202	56.2043	1	1	1	Y	1	0	0	113.394
MELBOURNE	2004_B/Shanghai/361/2002-like	2004	B/Yam	B/Shanghai/361/2002-like	N	26	19	NA	NA	NA	0	1	NA	NA	NA	NA	113.394
MELBOURNE	2004_A/California/7/2004-like	2004	H3	A/California/7/2004-like	Y	15	21	34	9.33566	1	1	1	Y	1	0	0	113.394
MELBOURNE	2005_B/Hong Kong/330/2001-like	2005	B/Vic	B/Hong Kong/330/2001-like	N	12	NA	NA	NA	NA	0	1	NA	NA	NA	NA	113.394
MELBOURNE	2005_B/Malaysia/2506/2004-like	2005	B/Vic	B/Malaysia/2506/2004-like	N	NA	NA	NA	NA	NA	0	1	NA	NA	NA	NA	113.394
MELBOURNE	2005_A/Wisconsin/67/2005-like	2005	H3	A/Wisconsin/67/2005-like	Y	11	17	103	27.8576	0.492823	1	1	Y	1	0	0	113.394
MELBOURNE	2005_A/New Caledonia/20/99-like	2005	H1sea	A/New Caledonia/20/99-like	Y	12	19	99	26.7758	0.473684	0	0	N	0.961165	1	0.141101	113.394
MELBOURNE	2005_B/Shanghai/361/2002-like	2005	B/Yam	B/Shanghai/361/2002-like	Y	15	18	7	1.89324	0.0334928	1	1	N	0.0679612	4	1.29637	113.394
MELBOURNE	2006_A/New Caledonia/20/99-like	2006	H1sea	A/New Caledonia/20/99-like	N	NA	NA	NA	NA	NA	0	0	NA	NA	NA	NA	113.394
MELBOURNE	2006_A/Wisconsin/67/2005-like	2006	H3	A/Wisconsin/67/2005-like	Y	11	18	82	21.8041	0.689076	0	0	Y	1	0	0	113.394
MELBOURNE	2006_B/Malaysia/2506/2004-like	2006	B/Vic	B/Malaysia/2506/2004-like	Y	11	14	37	9.83844	0.310924	1	1	N	0.45122	0	0	113.394
MELBOURNE	2007_B/Malaysia/2506/2004-like	2007	B/Vic	B/Malaysia/2506/2004-like	N	NA	NA	NA	NA	NA	0	0	NA	NA	NA	NA	113.394
MELBOURNE	2007_A/New Caledonia/20/99-like	2007	H1sea	A/New Caledonia/20/99-like	N	NA	NA	NA	NA	NA	0	0	NA	NA	NA	NA	113.394
MELBOURNE	2007_A/Wisconsin/67/2005-like	2007	H3	A/Wisconsin/67/2005-like	Y	14	20	121	31.496	0.528384	0	0	Y	1	0	0	113.394
MELBOURNE	2007_A/Solomon Islands/3/2006-like	2007	H1sea	A/Solomon Islands/3/2006-like	Y	14	18	77	20.0429	0.336245	1	1	N	0.636364	0	0	113.394
MELBOURNE	2007_B/Florida/4/2006-like	2007	B/Yam	B/Florida/4/2006-like	Y	15	22	31	8.06922	0.135371	1	1	N	0.256198	1	0.22047	113.394
MELBOURNE	2008_B/Florida/4/2006-like	2008	B/Yam	B/Florida/4/2006-like	N	17	NA	NA	NA	NA	0	1	NA	NA	NA	NA	113.394
MELBOURNE	2008_A/Brisbane/59/2007-like	2008	H1sea	A/Brisbane/59/2007-like	N	NA	NA	NA	NA	NA	0	1	NA	NA	NA	NA	113.394
MELBOURNE	2008_B/Brisbane/60/2008-like	2008	B/Vic	B/Brisbane/60/2008-like	Y	17	18	11	2.79796	0.5	1	1	Y	1	0	0	113.394
MELBOURNE	2008_A/Wisconsin/67/2005-like	2008	H3	A/Wisconsin/67/2005-like	Y	19	20	11	2.79796	0.5	0	0	N	1	2	0.0970069	113.394
MELBOURNE	2009_A/California/7/2009-like	2009	H1pdm09	A/California/7/2009-like	N	10	17	NA	NA	NA	NA	NA	NA	NA	NA	NA	113.394
MELBOURNE	2009_A/Brisbane/59/2007-like	2009	H1sea	A/Brisbane/59/2007-like	N	12	NA	NA	NA	NA	0	0	NA	NA	NA	NA	113.394
MELBOURNE	2009_A/Perth/16/2009-like	2009	H3	A/Perth/16/2009-like	N	11	13	NA	NA	NA	NA	NA	NA	NA	NA	NA	113.394
MELBOURNE	2009_A/Wisconsin/67/2005-like	2009	H3	A/Wisconsin/67/2005-like	N	NA	NA	NA	NA	NA	0	1	NA	NA	NA	NA	113.394
MELBOURNE	2010_B/Brisbane/60/2008-like	2010	B/Vic	B/Brisbane/60/2008-like	N	NA	NA	NA	NA	NA	0	1	NA	NA	NA	NA	113.394
MELBOURNE	2010_A/Perth/16/2009-like	2010	H3	A/Perth/16/2009-like	N	25	NA	NA	NA	NA	0	0	NA	NA	NA	NA	113.394
MELBOURNE	2010_A/California/7/2009-like	2010	H1pdm09	A/California/7/2009-like	Y	14	21	225	54.7998	1	0	0	Y	1	0	0	113.394
MELBOURNE	2011_B/Florida/4/2006-like	2011	B/Yam	B/Florida/4/2006-like	N	NA	NA	NA	NA	NA	0	0	NA	NA	NA	NA	113.394
MELBOURNE	2011_A/Victoria/361/2011-like	2011	H3	A/Victoria/361/2011-like	N	NA	NA	NA	NA	NA	0	1	NA	NA	NA	NA	113.394
MELBOURNE	2011_B/Brisbane/60/2008-like	2011	B/Vic	B/Brisbane/60/2008-like	Y	11	21	126	30.2204	0.398734	0	0	Y	1	0	0	113.394
MELBOURNE	2011_A/Perth/16/2009-like	2011	H3	A/Perth/16/2009-like	Y	13	22	125	29.9806	0.39557	0	0	N	0.992063	2	0.0705505	113.394
MELBOURNE	2011_A/California/7/2009-like	2011	H1pdm09	A/California/7/2009-like	Y	14	19	65	15.5899	0.205696	0	0	N	0.515873	3	0.255746	113.394
MELBOURNE	2012_B/Wisconsin/1/2010-like	2012	B/Yam	B/Wisconsin/1/2010-like	N	14	16	NA	NA	NA	0	1	NA	NA	NA	NA	113.394
MELBOURNE	2012_A/Victoria/361/2011-like	2012	H3	A/Victoria/361/2011-like	Y	9	20	435	101.901	0.868263	1	1	Y	1	0	0	113.394
MELBOURNE	2012_B/Brisbane/60/2008-like	2012	B/Vic	B/Brisbane/60/2008-like	Y	17	21	39	9.13598	0.0778443	0	0	N	0.0896552	8	3.69508	113.394
MELBOURNE	2012_A/California/7/2009-like	2012	H1pdm09	A/California/7/2009-like	Y	11	17	27	6.32491	0.0538922	0	0	N	0.062069	2	0.194014	113.394
MELBOURNE	2013_B/Brisbane/60/2008-like	2013	B/Vic	B/Brisbane/60/2008-like	N	NA	NA	NA	NA	NA	0	0	NA	NA	NA	NA	113.394
MELBOURNE	2013_A/Victoria/361/2011-like	2013	H3	A/Victoria/361/2011-like	N	NA	22	NA	NA	NA	0	0	NA	NA	NA	NA	113.394
MELBOURNE	2013_B/Massachusetts/2/2012-like	2013	B/Yam	B/Massachusetts/2/2012-like	Y	10	22	210	48.0009	0.581717	1	1	Y	1	0	0	113.394
MELBOURNE	2013_A/California/7/2009-like	2013	H1pdm09	A/California/7/2009-like	Y	14	23	151	34.5149	0.418283	0	0	N	0.719048	4	0.440941	113.394
MELBOURNE	2014_B/Brisbane/60/2008-like	2014	B/Vic	B/Brisbane/60/2008-like	N	NA	NA	NA	NA	NA	0	0	NA	NA	NA	NA	113.394
MELBOURNE	2014_B/Massachusetts/2/2012-like	2014	B/Yam	B/Massachusetts/2/2012-like	N	NA	NA	NA	NA	NA	0	1	NA	NA	NA	NA	113.394
MELBOURNE	2014_B/Phuket/3073/2013-like	2014	B/Yam	B/Phuket/3073/2013-like	N	NA	NA	NA	NA	NA	0	1	NA	NA	NA	NA	113.394
MELBOURNE	2014_A/Switzerland/9715293/2013-like	2014	H3	A/Switzerland/9715293/2013-like	N	NA	NA	NA	NA	NA	0	1	NA	NA	NA	NA	113.394
MELBOURNE	2014_A/California/7/2009-like	2014	H1pdm09	A/California/7/2009-like	Y	9	22	383	85.3932	0.728137	0	0	Y	1	0	0	113.394
MELBOURNE	2014_A/Victoria/361/2011-like	2014	H3	A/Victoria/361/2011-like	Y	14	22	143	31.8831	0.271863	0	0	N	0.373368	5	0.784874	113.394
MELBOURNE	2015_A/California/7/2009-like	2015	H1pdm09	A/California/7/2009-like	N	NA	NA	NA	NA	NA	0	0	NA	NA	NA	NA	113.394
MELBOURNE	2015_B/Brisbane/60/2008-like	2015	B/Vic	B/Brisbane/60/2008-like	Y	13	20	205	44.5735	0.425311	0	0	N	1.16477	5	0.37039	113.394
MELBOURNE	2015_B/Phuket/3073/2013-like	2015	B/Yam	B/Phuket/3073/2013-like	Y	8	20	176	38.268	0.365145	1	1	Y	1	0	0	113.394
MELBOURNE	2015_A/Switzerland/9715293/2013-like	2015	H3	A/Switzerland/9715293/2013-like	Y	12	20	101	21.9606	0.209544	1	1	N	0.573864	4	0.167557	113.394
PERTH	2000_A/Moscow/10/99-like	2000	H3	A/Moscow/10/99-like	Y	16	22	57	39.8013	0.537736	NA	NA	Y	1	0	0	66.1143
PERTH	2000_A/New Caledonia/20/99-like	2000	H1sea	A/New Caledonia/20/99-like	Y	16	20	33	23.0428	0.311321	NA	NA	N	0.578947	0	0	66.1143
PERTH	2000_B/Sichuan/379/99-like	2000	B/Yam	B/Sichuan/379/99-like	Y	18	22	16	11.1723	0.150943	NA	NA	N	0.280702	2	0.574762	66.1143
PERTH	2001_B/Sichuan/379/99-like	2001	B/Yam	B/Sichuan/379/99-like	N	NA	21	NA	NA	NA	0	0	NA	NA	NA	NA	66.1143
PERTH	2001_A/New Caledonia/20/99-like	2001	H1sea	A/New Caledonia/20/99-like	Y	14	20	79	54.2821	0.88764	0	0	Y	1	0	0	66.1143
PERTH	2001_A/Moscow/10/99-like	2001	H3	A/Moscow/10/99-like	Y	19	20	10	6.87115	0.11236	0	0	N	0.126582	5	1.16465	66.1143
PERTH	2002_B/Hong Kong/330/2001-like	2002	B/Vic	B/Hong Kong/330/2001-like	N	NA	20	NA	NA	NA	0	1	NA	NA	NA	NA	66.1143
PERTH	2002_B/Sichuan/379/99-like	2002	B/Yam	B/Sichuan/379/99-like	N	NA	NA	NA	NA	NA	0	0	NA	NA	NA	NA	66.1143
PERTH	2002_A/Moscow/10/99-like	2002	H3	A/Moscow/10/99-like	Y	10	21	130	88.1633	1	0	0	Y	1	0	0	66.1143
PERTH	2003_B/Hong Kong/330/2001-like	2003	B/Vic	B/Hong Kong/330/2001-like	N	NA	NA	NA	NA	NA	0	0	NA	NA	NA	NA	66.1143
PERTH	2003_B/Sichuan/379/99-like	2003	B/Yam	B/Sichuan/379/99-like	N	NA	NA	NA	NA	NA	0	0	NA	NA	NA	NA	66.1143
PERTH	2003_A/Moscow/10/99-like	2003	H3	A/Moscow/10/99-like	N	NA	NA	NA	NA	NA	0	0	NA	NA	NA	NA	66.1143
PERTH	2003_A/Fujian/411/2002-like	2003	H3	A/Fujian/411/2002-like	Y	14	20	181	120.988	1	1	1	Y	1	0	0	66.1143
PERTH	2004_B/Shanghai/361/2002-like	2004	B/Yam	B/Shanghai/361/2002-like	N	NA	NA	NA	NA	NA	0	1	NA	NA	NA	NA	66.1143
PERTH	2004_A/California/7/2004-like	2004	H3	A/California/7/2004-like	Y	19	21	16	10.5247	0.64	1	1	N	1.77778	1	0.121003	66.1143
PERTH	2004_B/Hong Kong/330/2001-like	2004	B/Vic	B/Hong Kong/330/2001-like	Y	18	20	9	5.92015	0.36	1	1	Y	1	0	0	66.1143
PERTH	2005_B/Hong Kong/330/2001-like	2005	B/Vic	B/Hong Kong/330/2001-like	N	NA	NA	NA	NA	NA	0	0	NA	NA	NA	NA	66.1143
PERTH	2005_B/Malaysia/2506/2004-like	2005	B/Vic	B/Malaysia/2506/2004-like	N	NA	NA	NA	NA	NA	0	1	NA	NA	NA	NA	66.1143
PERTH	2005_B/Shanghai/361/2002-like	2005	B/Yam	B/Shanghai/361/2002-like	N	NA	NA	NA	NA	NA	0	0	NA	NA	NA	NA	66.1143
PERTH	2005_A/Wisconsin/67/2005-like	2005	H3	A/Wisconsin/67/2005-like	Y	12	18	89	57.606	0.760684	1	1	Y	1	0	0	66.1143
PERTH	2005_A/New Caledonia/20/99-like	2005	H1sea	A/New Caledonia/20/99-like	Y	13	17	28	18.1232	0.239316	0	0	N	0.314607	1	0.363008	66.1143
PERTH	2006_A/New Caledonia/20/99-like	2006	H1sea	A/New Caledonia/20/99-like	N	NA	NA	NA	NA	NA	0	0	NA	NA	NA	NA	66.1143
PERTH	2006_B/Malaysia/2506/2004-like	2006	B/Vic	B/Malaysia/2506/2004-like	Y	12	19	80	50.7321	0.8	1	1	Y	1	0	0	66.1143
PERTH	2006_A/Wisconsin/67/2005-like	2006	H3	A/Wisconsin/67/2005-like	Y	14	19	20	12.683	0.2	0	0	N	0.25	2	0.287381	66.1143
PERTH	2007_B/Malaysia/2506/2004-like	2007	B/Vic	B/Malaysia/2506/2004-like	N	NA	NA	NA	NA	NA	0	0	NA	NA	NA	NA	66.1143
PERTH	2007_B/Florida/4/2006-like	2007	B/Yam	B/Florida/4/2006-like	N	NA	NA	NA	NA	NA	0	1	NA	NA	NA	NA	66.1143
PERTH	2007_B/Wisconsin/1/2010-like	2007	B/Yam	B/Wisconsin/1/2010-like	N	NA	NA	NA	NA	NA	0	1	NA	NA	NA	NA	66.1143
PERTH	2007_A/New Caledonia/20/99-like	2007	H1sea	A/New Caledonia/20/99-like	N	NA	NA	NA	NA	NA	0	0	NA	NA	NA	NA	66.1143
PERTH	2007_A/Wisconsin/67/2005-like	2007	H3	A/Wisconsin/67/2005-like	Y	13	19	127	77.9875	0.875862	0	0	Y	1	0	0	66.1143
PERTH	2007_A/Solomon Islands/3/2006-like	2007	H1sea	A/Solomon Islands/3/2006-like	Y	15	19	18	11.0533	0.124138	1	1	N	0.141732	2	1.36128	66.1143
PERTH	2008_B/Malaysia/2506/2004-like	2008	B/Vic	B/Malaysia/2506/2004-like	N	NA	NA	NA	NA	NA	0	0	NA	NA	NA	NA	66.1143
PERTH	2008_B/Brisbane/60/2008-like	2008	B/Vic	B/Brisbane/60/2008-like	Y	17	22	103	61.2053	0.40873	1	1	N	1.4507	3	0.514261	66.1143
PERTH	2008_B/Florida/4/2006-like	2008	B/Yam	B/Florida/4/2006-like	Y	14	20	71	42.1901	0.281746	1	1	Y	1	0	0	66.1143
PERTH	2008_A/Brisbane/59/2007-like	2008	H1sea	A/Brisbane/59/2007-like	Y	16	22	48	28.5229	0.190476	1	1	N	0.676056	2	0.151253	66.1143
PERTH	2008_A/Wisconsin/67/2005-like	2008	H3	A/Wisconsin/67/2005-like	Y	17	21	30	17.8268	0.119048	0	0	N	0.422535	3	0.514261	66.1143
PERTH	2009_B/Brisbane/60/2008-like	2009	B/Vic	B/Brisbane/60/2008-like	N	NA	NA	NA	NA	NA	0	1	NA	NA	NA	NA	66.1143
PERTH	2009_B/Florida/4/2006-like	2009	B/Yam	B/Florida/4/2006-like	N	NA	NA	NA	NA	NA	0	0	NA	NA	NA	NA	66.1143
PERTH	2009_A/California/7/2009-like	2009	H1pdm09	A/California/7/2009-like	N	11	17	NA	NA	NA	NA	NA	NA	NA	NA	NA	66.1143
PERTH	2009_A/Brisbane/59/2007-like	2009	H1sea	A/Brisbane/59/2007-like	N	10	15	NA	NA	NA	0	1	NA	NA	NA	NA	66.1143
PERTH	2009_A/Perth/16/2009-like	2009	H3	A/Perth/16/2009-like	N	9	14	NA	NA	NA	NA	NA	NA	NA	NA	NA	66.1143
PERTH	2009_A/Victoria/361/2011-like	2009	H3	A/Victoria/361/2011-like	N	NA	NA	NA	NA	NA	0	1	NA	NA	NA	NA	66.1143
PERTH	2009_A/Wisconsin/67/2005-like	2009	H3	A/Wisconsin/67/2005-like	N	NA	NA	NA	NA	NA	0	1	NA	NA	NA	NA	66.1143
PERTH	2010_B/Malaysia/2506/2004-like	2010	B/Vic	B/Malaysia/2506/2004-like	N	NA	NA	NA	NA	NA	0	0	NA	NA	NA	NA	66.1143
PERTH	2010_B/Florida/4/2006-like	2010	B/Yam	B/Florida/4/2006-like	N	NA	NA	NA	NA	NA	0	0	NA	NA	NA	NA	66.1143
PERTH	2010_A/Perth/16/2009-like	2010	H3	A/Perth/16/2009-like	N	26	NA	NA	NA	NA	0	0	NA	NA	NA	NA	66.1143
PERTH	2010_A/California/7/2009-like	2010	H1pdm09	A/California/7/2009-like	Y	13	21	163	91.5148	0.592727	0	0	Y	1	0	0	66.1143
PERTH	2010_B/Brisbane/60/2008-like	2010	B/Vic	B/Brisbane/60/2008-like	Y	16	22	112	62.8814	0.407273	0	0	N	0.687117	3	0.952895	66.1143
PERTH	2011_B/Florida/4/2006-like	2011	B/Yam	B/Florida/4/2006-like	N	NA	NA	NA	NA	NA	0	0	NA	NA	NA	NA	66.1143
PERTH	2011_B/Wisconsin/1/2010-like	2011	B/Yam	B/Wisconsin/1/2010-like	N	NA	NA	NA	NA	NA	0	0	NA	NA	NA	NA	66.1143
PERTH	2011_A/Victoria/361/2011-like	2011	H3	A/Victoria/361/2011-like	N	NA	NA	NA	NA	NA	0	0	NA	NA	NA	NA	66.1143
PERTH	2011_A/California/7/2009-like	2011	H1pdm09	A/California/7/2009-like	Y	13	21	163	88.8978	0.631783	0	0	Y	1	0	0	66.1143
PERTH	2011_A/Perth/16/2009-like	2011	H3	A/Perth/16/2009-like	Y	15	21	58	31.6323	0.224806	0	0	N	0.355828	2	0.45376	66.1143
PERTH	2011_B/Brisbane/60/2008-like	2011	B/Vic	B/Brisbane/60/2008-like	Y	17	23	37	20.1792	0.143411	0	0	N	0.226994	4	1.66379	66.1143
PERTH	2012_A/California/7/2009-like	2012	H1pdm09	A/California/7/2009-like	N	NA	NA	NA	NA	NA	0	0	NA	NA	NA	NA	66.1143
PERTH	2012_B/Brisbane/60/2008-like	2012	B/Vic	B/Brisbane/60/2008-like	Y	12	15	113	59.6619	0.49345	0	0	N	1.13	5	0.438634	66.1143
PERTH	2012_A/Victoria/361/2011-like	2012	H3	A/Victoria/361/2011-like	Y	7	14	100	52.7981	0.436681	1	1	Y	1	0	0	66.1143
PERTH	2012_B/Wisconsin/1/2010-like	2012	B/Yam	B/Wisconsin/1/2010-like	Y	8	14	16	8.4477	0.069869	1	1	N	0.16	1	0.0756266	66.1143
PERTH	2013_B/Brisbane/60/2008-like	2013	B/Vic	B/Brisbane/60/2008-like	N	NA	NA	NA	NA	NA	0	0	NA	NA	NA	NA	66.1143
PERTH	2013_A/Victoria/361/2011-like	2013	H3	A/Victoria/361/2011-like	Y	13	19	69	35.4076	0.518797	0	0	Y	1	0	0	66.1143
PERTH	2013_A/California/7/2009-like	2013	H1pdm09	A/California/7/2009-like	Y	15	20	38	19.4998	0.285714	0	0	N	0.550725	2	0.332757	66.1143
PERTH	2013_B/Massachusetts/2/2012-like	2013	B/Yam	B/Massachusetts/2/2012-like	Y	16	20	26	13.342	0.195489	1	1	N	0.376812	3	0.68064	66.1143
PERTH	2014_B/Brisbane/60/2008-like	2014	B/Vic	B/Brisbane/60/2008-like	N	NA	NA	NA	NA	NA	0	0	NA	NA	NA	NA	66.1143
PERTH	2014_B/Massachusetts/2/2012-like	2014	B/Yam	B/Massachusetts/2/2012-like	N	NA	NA	NA	NA	NA	0	1	NA	NA	NA	NA	66.1143
PERTH	2014_B/Phuket/3073/2013-like	2014	B/Yam	B/Phuket/3073/2013-like	N	NA	NA	NA	NA	NA	0	1	NA	NA	NA	NA	66.1143
PERTH	2014_A/Switzerland/9715293/2013-like	2014	H3	A/Switzerland/9715293/2013-like	N	NA	NA	NA	NA	NA	0	1	NA	NA	NA	NA	66.1143
PERTH	2014_A/Victoria/361/2011-like	2014	H3	A/Victoria/361/2011-like	N	NA	21	NA	NA	NA	0	0	NA	NA	NA	NA	66.1143
PERTH	2014_A/California/7/2009-like	2014	H1pdm09	A/California/7/2009-like	Y	11	20	129	65.2009	1	0	0	Y	1	0	0	66.1143
PERTH	2015_B/Phuket/3073/2013-like	2015	B/Yam	B/Phuket/3073/2013-like	Y	10	17	87	43.4541	0.6	1	1	Y	1	0	0	66.1143
PERTH	2015_B/Brisbane/60/2008-like	2015	B/Vic	B/Brisbane/60/2008-like	Y	11	20	43	21.4773	0.296552	0	0	N	0.494253	1	0.181504	66.1143
PERTH	2015_A/California/7/2009-like	2015	H1pdm09	A/California/7/2009-like	Y	25	26	9	4.49525	0.062069	0	0	N	0.103448	15	2.05704	66.1143
PERTH	2015_A/Switzerland/9715293/2013-like	2015	H3	A/Switzerland/9715293/2013-like	Y	14	15	6	2.99683	0.0413793	1	1	N	0.0689655	4	1.08902	66.1143
SYDNEY	2000_B/Sichuan/379/99-like	2000	B/Yam	B/Sichuan/379/99-like	N	NA	NA	NA	NA	NA	NA	NA	NA	NA	NA	NA	64.7333
SYDNEY	2000_A/New Caledonia/20/99-like	2000	H1sea	A/New Caledonia/20/99-like	N	17	NA	NA	NA	NA	NA	NA	NA	NA	NA	NA	64.7333
SYDNEY	2000_A/Moscow/10/99-like	2000	H3	A/Moscow/10/99-like	Y	15	20	53	13.1132	1	NA	NA	Y	1	0	0	64.7333
SYDNEY	2001_B/Sichuan/379/99-like	2001	B/Yam	B/Sichuan/379/99-like	N	NA	NA	NA	NA	NA	0	0	NA	NA	NA	NA	64.7333
SYDNEY	2001_A/Moscow/10/99-like	2001	H3	A/Moscow/10/99-like	N	NA	NA	NA	NA	NA	0	0	NA	NA	NA	NA	64.7333
SYDNEY	2001_A/New Caledonia/20/99-like	2001	H1sea	A/New Caledonia/20/99-like	Y	11	16	38	9.26246	1	0	0	Y	1	0	0	64.7333
SYDNEY	2002_B/Sichuan/379/99-like	2002	B/Yam	B/Sichuan/379/99-like	N	NA	NA	NA	NA	NA	0	0	NA	NA	NA	NA	64.7333
SYDNEY	2002_A/Moscow/10/99-like	2002	H3	A/Moscow/10/99-like	Y	11	19	156	37.7209	0.602317	0	0	N	1.51456	4	0.571576	64.7333
SYDNEY	2002_B/Hong Kong/330/2001-like	2002	B/Vic	B/Hong Kong/330/2001-like	Y	7	15	103	24.9055	0.397683	1	1	Y	1	0	0	64.7333
SYDNEY	2003_A/New Caledonia/20/99-like	2003	H1sea	A/New Caledonia/20/99-like	N	NA	NA	NA	NA	NA	0	0	NA	NA	NA	NA	64.7333
SYDNEY	2003_A/Moscow/10/99-like	2003	H3	A/Moscow/10/99-like	N	NA	NA	NA	NA	NA	0	0	NA	NA	NA	NA	64.7333
SYDNEY	2003_A/Fujian/411/2002-like	2003	H3	A/Fujian/411/2002-like	Y	14	17	30	7.20705	1	1	1	Y	1	0	0	64.7333
SYDNEY	2004_A/New Caledonia/20/99-like	2004	H1sea	A/New Caledonia/20/99-like	N	NA	NA	NA	NA	NA	0	0	NA	NA	NA	NA	64.7333
SYDNEY	2004_A/California/7/2004-like	2004	H3	A/California/7/2004-like	Y	15	19	23	5.49613	0.821429	1	1	Y	1	0	0	64.7333
SYDNEY	2004_B/Shanghai/361/2002-like	2004	B/Yam	B/Shanghai/361/2002-like	Y	19	20	5	1.19481	0.178571	1	1	N	0.217391	4	0.355304	64.7333
SYDNEY	2005_B/Hong Kong/330/2001-like	2005	B/Vic	B/Hong Kong/330/2001-like	N	NA	NA	NA	NA	NA	0	1	NA	NA	NA	NA	64.7333
SYDNEY	2005_B/Malaysia/2506/2004-like	2005	B/Vic	B/Malaysia/2506/2004-like	N	18	NA	NA	NA	NA	0	1	NA	NA	NA	NA	64.7333
SYDNEY	2005_B/Shanghai/361/2002-like	2005	B/Yam	B/Shanghai/361/2002-like	N	16	NA	NA	NA	NA	0	1	NA	NA	NA	NA	64.7333
SYDNEY	2005_B/Wisconsin/1/2010-like	2005	B/Yam	B/Wisconsin/1/2010-like	N	NA	NA	NA	NA	NA	0	1	NA	NA	NA	NA	64.7333
SYDNEY	2005_A/Wisconsin/67/2005-like	2005	H3	A/Wisconsin/67/2005-like	Y	13	19	67	15.886	0.752809	1	1	Y	1	0	0	64.7333
SYDNEY	2005_A/New Caledonia/20/99-like	2005	H1sea	A/New Caledonia/20/99-like	Y	15	20	22	5.21628	0.247191	0	0	N	0.328358	2	0.478888	64.7333
SYDNEY	2006_B/Shanghai/361/2002-like	2006	B/Yam	B/Shanghai/361/2002-like	N	NA	NA	NA	NA	NA	0	0	NA	NA	NA	NA	64.7333
SYDNEY	2006_A/New Caledonia/20/99-like	2006	H1sea	A/New Caledonia/20/99-like	N	NA	NA	NA	NA	NA	0	0	NA	NA	NA	NA	64.7333
SYDNEY	2006_B/Malaysia/2506/2004-like	2006	B/Vic	B/Malaysia/2506/2004-like	Y	13	17	17	3.99421	0.809524	1	1	Y	1	0	0	64.7333
SYDNEY	2006_A/Wisconsin/67/2005-like	2006	H3	A/Wisconsin/67/2005-like	Y	18	19	4	0.939814	0.190476	0	0	N	0.235294	5	0.262616	64.7333
SYDNEY	2007_B/Malaysia/2506/2004-like	2007	B/Vic	B/Malaysia/2506/2004-like	N	NA	NA	NA	NA	NA	0	0	NA	NA	NA	NA	64.7333
SYDNEY	2007_B/Florida/4/2006-like	2007	B/Yam	B/Florida/4/2006-like	N	NA	NA	NA	NA	NA	0	1	NA	NA	NA	NA	64.7333
SYDNEY	2007_A/New Caledonia/20/99-like	2007	H1sea	A/New Caledonia/20/99-like	N	NA	NA	NA	NA	NA	0	0	NA	NA	NA	NA	64.7333
SYDNEY	2007_A/Wisconsin/67/2005-like	2007	H3	A/Wisconsin/67/2005-like	Y	11	18	157	36.2962	0.635628	0	0	Y	1	0	0	64.7333
SYDNEY	2007_A/Solomon Islands/3/2006-like	2007	H1sea	A/Solomon Islands/3/2006-like	Y	12	20	90	20.8067	0.364372	1	1	N	0.573248	1	0.092688	64.7333
SYDNEY	2008_B/Malaysia/2506/2004-like	2008	B/Vic	B/Malaysia/2506/2004-like	N	NA	NA	NA	NA	NA	0	0	NA	NA	NA	NA	64.7333
SYDNEY	2008_A/Solomon Islands/3/2006-like	2008	H1sea	A/Solomon Islands/3/2006-like	N	NA	NA	NA	NA	NA	0	1	NA	NA	NA	NA	64.7333
SYDNEY	2008_A/Wisconsin/67/2005-like	2008	H3	A/Wisconsin/67/2005-like	N	25	19	NA	NA	NA	0	1	NA	NA	NA	NA	64.7333
SYDNEY	2008_B/Florida/4/2006-like	2008	B/Yam	B/Florida/4/2006-like	Y	12	19	89	20.1834	0.502825	1	1	Y	1	0	0	64.7333
SYDNEY	2008_B/Brisbane/60/2008-like	2008	B/Vic	B/Brisbane/60/2008-like	Y	14	19	60	13.6068	0.338983	1	1	N	0.674157	2	0.247168	64.7333
SYDNEY	2008_A/Brisbane/59/2007-like	2008	H1sea	A/Brisbane/59/2007-like	Y	15	17	28	6.34984	0.158192	1	1	N	0.314607	3	0.787848	64.7333
SYDNEY	2009_B/Brisbane/60/2008-like	2009	B/Vic	B/Brisbane/60/2008-like	N	NA	NA	NA	NA	NA	0	1	NA	NA	NA	NA	64.7333
SYDNEY	2009_A/California/7/2009-like	2009	H1pdm09	A/California/7/2009-like	N	12	16	NA	NA	NA	NA	NA	NA	NA	NA	NA	64.7333
SYDNEY	2009_A/Brisbane/59/2007-like	2009	H1sea	A/Brisbane/59/2007-like	N	NA	NA	NA	NA	NA	0	1	NA	NA	NA	NA	64.7333
SYDNEY	2009_A/Perth/16/2009-like	2009	H3	A/Perth/16/2009-like	N	9	NA	NA	NA	NA	NA	NA	NA	NA	NA	NA	64.7333
SYDNEY	2009_A/Wisconsin/67/2005-like	2009	H3	A/Wisconsin/67/2005-like	N	NA	NA	NA	NA	NA	0	0	NA	NA	NA	NA	64.7333
SYDNEY	2010_A/Perth/16/2009-like	2010	H3	A/Perth/16/2009-like	N	NA	22	NA	NA	NA	0	0	NA	NA	NA	NA	64.7333
SYDNEY	2010_A/California/7/2009-like	2010	H1pdm09	A/California/7/2009-like	Y	14	21	98	21.5124	0.890909	0	0	Y	1	0	0	64.7333
SYDNEY	2010_B/Brisbane/60/2008-like	2010	B/Vic	B/Brisbane/60/2008-like	Y	19	20	12	2.63417	0.109091	0	0	N	0.122449	5	1.11226	64.7333
SYDNEY	2011_A/Perth/16/2009-like	2011	H3	A/Perth/16/2009-like	N	NA	21	NA	NA	NA	0	0	NA	NA	NA	NA	64.7333
SYDNEY	2011_A/California/7/2009-like	2011	H1pdm09	A/California/7/2009-like	Y	12	18	95	20.6121	0.620915	0	0	Y	1	0	0	64.7333
SYDNEY	2011_B/Brisbane/60/2008-like	2011	B/Vic	B/Brisbane/60/2008-like	Y	14	19	58	12.5842	0.379085	0	0	N	0.610526	2	0.942327	64.7333
SYDNEY	2012_B/Wisconsin/1/2010-like	2012	B/Yam	B/Wisconsin/1/2010-like	N	NA	NA	NA	NA	NA	0	0	NA	NA	NA	NA	64.7333
SYDNEY	2012_A/California/7/2009-like	2012	H1pdm09	A/California/7/2009-like	N	NA	NA	NA	NA	NA	0	0	NA	NA	NA	NA	64.7333
SYDNEY	2012_A/Victoria/361/2011-like	2012	H3	A/Victoria/361/2011-like	Y	7	18	196	41.8815	0.803279	1	1	Y	1	0	0	64.7333
SYDNEY	2012_B/Brisbane/60/2008-like	2012	B/Vic	B/Brisbane/60/2008-like	Y	13	25	48	10.2567	0.196721	0	0	N	0.244898	6	1.83831	64.7333
SYDNEY	2013_B/Brisbane/60/2008-like	2013	B/Vic	B/Brisbane/60/2008-like	N	NA	NA	NA	NA	NA	0	0	NA	NA	NA	NA	64.7333
SYDNEY	2013_B/Massachusetts/2/2012-like	2013	B/Yam	B/Massachusetts/2/2012-like	N	11	2	NA	NA	NA	0	1	NA	NA	NA	NA	64.7333
SYDNEY	2013_A/California/7/2009-like	2013	H1pdm09	A/California/7/2009-like	Y	11	18	34	7.14154	0.708333	0	0	Y	1	0	0	64.7333
SYDNEY	2013_A/Victoria/361/2011-like	2013	H3	A/Victoria/361/2011-like	Y	22	23	14	2.94063	0.291667	0	0	N	0.411765	11	0.525232	64.7333
SYDNEY	2014_B/Brisbane/60/2008-like	2014	B/Vic	B/Brisbane/60/2008-like	N	NA	NA	NA	NA	NA	0	0	NA	NA	NA	NA	64.7333
SYDNEY	2014_B/Massachusetts/2/2012-like	2014	B/Yam	B/Massachusetts/2/2012-like	N	NA	NA	NA	NA	NA	0	0	NA	NA	NA	NA	64.7333
SYDNEY	2014_B/Phuket/3073/2013-like	2014	B/Yam	B/Phuket/3073/2013-like	N	18	NA	NA	NA	NA	0	1	NA	NA	NA	NA	64.7333
SYDNEY	2014_A/Switzerland/9715293/2013-like	2014	H3	A/Switzerland/9715293/2013-like	N	25	NA	NA	NA	NA	0	1	NA	NA	NA	NA	64.7333
SYDNEY	2014_A/Victoria/361/2011-like	2014	H3	A/Victoria/361/2011-like	Y	10	19	134	27.6432	0.697917	0	0	Y	1	0	0	64.7333
SYDNEY	2014_A/California/7/2009-like	2014	H1pdm09	A/California/7/2009-like	Y	13	20	58	11.965	0.302083	0	0	N	0.432836	3	0.432544	64.7333
SYDNEY	2015_B/Brisbane/60/2008-like	2015	B/Vic	B/Brisbane/60/2008-like	Y	12	21	115	23.2886	0.454545	0	0	N	1.30682	2	0.23172	64.7333
SYDNEY	2015_B/Phuket/3073/2013-like	2015	B/Yam	B/Phuket/3073/2013-like	Y	10	21	88	17.8208	0.347826	1	1	Y	1	0	0	64.7333
SYDNEY	2015_A/California/7/2009-like	2015	H1pdm09	A/California/7/2009-like	Y	14	18	29	5.87278	0.114625	0	0	N	0.329545	4	1.17405	64.7333
SYDNEY	2015_A/Switzerland/9715293/2013-like	2015	H3	A/Switzerland/9715293/2013-like	Y	12	20	21	4.2527	0.083004	1	1	N	0.238636	2	0.23172	64.7333

## Sheet: raw_data
city	year	specimen_date	type	subtype	reference_strain	agree_with_phylogenetic_analyses	assumed_antigenic_variant
MELBOURNE	2000	2000-03-20	A	H3	A/Moscow/10/99-like	Y	A/Moscow/10/99-like
PERTH	2000	2000-01-24	A	H3	A/Moscow/10/99-like	Y	A/Moscow/10/99-like
PERTH	2000	2000-01-24	A	H3	A/Moscow/10/99-like	Y	A/Moscow/10/99-like
PERTH	2000	2000-01-24	A	H3	A/Moscow/10/99-like	Y	A/Moscow/10/99-like
PERTH	2000	2000-01-24	A	H3	A/Moscow/10/99-like	Y	A/Moscow/10/99-like
PERTH	2000	2000-01-24	A	H3	A/Moscow/10/99-like	Y	A/Moscow/10/99-like
SYDNEY	2000	2000-05-27	A	H3	A/Moscow/10/99-like	Y	A/Moscow/10/99-like
SYDNEY	2000	2000-05-26	A	H3	A/Moscow/10/99-like	Y	A/Moscow/10/99-like
SYDNEY	2000	2000-05-26	A	H3	A/Moscow/10/99-like	Y	A/Moscow/10/99-like
SYDNEY	2000	2000-05-17	A	H3	A/Moscow/10/99-like	Y	A/Moscow/10/99-like
SYDNEY	2000	2000-05-09	A	H3	A/Moscow/10/99-like	Y	A/Moscow/10/99-like
MELBOURNE	2000	2000-06-28	A	H3	A/Moscow/10/99-like	Y	A/Moscow/10/99-like
MELBOURNE	2000	2000-06-28	A	H3	A/Moscow/10/99-like	Y	A/Moscow/10/99-like
MELBOURNE	2000	2000-07-06	A	H3	A/Moscow/10/99-like	Y	A/Moscow/10/99-like
MELBOURNE	2000	2000-07-02	A	H3	A/Moscow/10/99-like	Y	A/Moscow/10/99-like
MELBOURNE	2000	2000-07-05	A	H3	A/Moscow/10/99-like	Y	A/Moscow/10/99-like
BRISBANE	2000	2000-02-23	A	H3	A/Moscow/10/99-like	Y	A/Moscow/10/99-like
BRISBANE	2000	2000-04-20	A	H3	A/Moscow/10/99-like	Y	A/Moscow/10/99-like
BRISBANE	2000	2000-06-19	A	H3	A/Moscow/10/99-like	Y	A/Moscow/10/99-like
SYDNEY	2000	2000-05-27	A	H3	A/Moscow/10/99-like	Y	A/Moscow/10/99-like
SYDNEY	2000	2000-06-22	A	H3	A/Moscow/10/99-like	Y	A/Moscow/10/99-like
MELBOURNE	2000	2000-07-13	A	H3	A/Moscow/10/99-like	Y	A/Moscow/10/99-like
BRISBANE	2000	2000-06-17	A	H1sea	A/New Caledonia/20/99-like	Y	A/New Caledonia/20/99-like
BRISBANE	2000	2000-07-07	A	H1sea	A/New Caledonia/20/99-like	Y	A/New Caledonia/20/99-like
PERTH	2000	2000-06-09	A	H1sea	A/New Caledonia/20/99-like	Y	A/New Caledonia/20/99-like
MELBOURNE	2000	2000-07-24	A	H3	A/Moscow/10/99-like	Y	A/Moscow/10/99-like
MELBOURNE	2000	2000-07-23	A	H3	A/Moscow/10/99-like	Y	A/Moscow/10/99-like
MELBOURNE	2000	2000-07-23	A	H3	A/Moscow/10/99-like	Y	A/Moscow/10/99-like
MELBOURNE	2000	2000-07-23	A	H3	A/Moscow/10/99-like	Y	A/Moscow/10/99-like
MELBOURNE	2000	2000-07-24	A	H3	A/Moscow/10/99-like	Y	A/Moscow/10/99-like
MELBOURNE	2000	2000-07-31	A	H3	A/Moscow/10/99-like	Y	A/Moscow/10/99-like
MELBOURNE	2000	2000-07-28	A	H3	A/Moscow/10/99-like	Y	A/Moscow/10/99-like
MELBOURNE	2000	2000-08-01	A	H3	A/Moscow/10/99-like	Y	A/Moscow/10/99-like
MELBOURNE	2000	2000-08-08	A	H3	A/Moscow/10/99-like	Y	A/Moscow/10/99-like
MELBOURNE	2000	2000-08-10	A	H3	A/Moscow/10/99-like	Y	A/Moscow/10/99-like
MELBOURNE	2000	2000-08-10	A	H3	A/Moscow/10/99-like	Y	A/Moscow/10/99-like
MELBOURNE	2000	2000-07-20	A	H3	A/Moscow/10/99-like	Y	A/Moscow/10/99-like
MELBOURNE	2000	2000-07-27	A	H1sea	A/New Caledonia/20/99-like	Y	A/New Caledonia/20/99-like
ADELAIDE	2000	2000-06-01	A	H1sea	A/New Caledonia/20/99-like	Y	A/New Caledonia/20/99-like
ADELAIDE	2000	2000-08-03	A	H1sea	A/New Caledonia/20/99-like	Y	A/New Caledonia/20/99-like
ADELAIDE	2000	2000-07-31	A	H3	A/Moscow/10/99-like	Y	A/Moscow/10/99-like
ADELAIDE	2000	2000-08-01	A	H3	A/Moscow/10/99-like	Y	A/Moscow/10/99-like
MELBOURNE	2000	2000-08-10	A	H3	A/Moscow/10/99-like	Y	A/Moscow/10/99-like
MELBOURNE	2000	2000-08-11	A	H3	A/Moscow/10/99-like	Y	A/Moscow/10/99-like
MELBOURNE	2000	2000-08-12	A	H3	A/Moscow/10/99-like	Y	A/Moscow/10/99-like
MELBOURNE	2000	2000-08-17	A	H3	A/Moscow/10/99-like	Y	A/Moscow/10/99-like
MELBOURNE	2000	2000-02-24	A	H3	A/Moscow/10/99-like	Y	A/Moscow/10/99-like
MELBOURNE	2000	2000-08-11	A	H3	A/Moscow/10/99-like	Y	A/Moscow/10/99-like
ADELAIDE	2000	2000-08-16	A	H3	A/Moscow/10/99-like	Y	A/Moscow/10/99-like
MELBOURNE	2000	2000-08-23	A	H3	A/Moscow/10/99-like	Y	A/Moscow/10/99-like
MELBOURNE	2000	2000-08-24	A	H3	A/Moscow/10/99-like	Y	A/Moscow/10/99-like
SYDNEY	2000	2000-07-31	A	H3	A/Moscow/10/99-like	Y	A/Moscow/10/99-like
SYDNEY	2000	2000-08-05	A	H3	A/Moscow/10/99-like	Y	A/Moscow/10/99-like
SYDNEY	2000	2000-07-31	A	H3	A/Moscow/10/99-like	Y	A/Moscow/10/99-like
SYDNEY	2000	2000-08-08	A	H1sea	A/New Caledonia/20/99-like	Y	A/New Caledonia/20/99-like
SYDNEY	2000	2000-08-07	A	H3	A/Moscow/10/99-like	Y	A/Moscow/10/99-like
SYDNEY	2000	2000-08-07	A	H1sea	A/New Caledonia/20/99-like	Y	A/New Caledonia/20/99-like
SYDNEY	2000	2000-08-08	A	H3	A/Moscow/10/99-like	Y	A/Moscow/10/99-like
SYDNEY	2000	2000-08-12	A	H1sea	A/New Caledonia/20/99-like	Y	A/New Caledonia/20/99-like
SYDNEY	2000	2000-08-02	A	H3	A/Moscow/10/99-like	Y	A/Moscow/10/99-like
SYDNEY	2000	2000-08-02	A	H3	A/Moscow/10/99-like	Y	A/Moscow/10/99-like
SYDNEY	2000	2000-08-09	A	H3	A/Moscow/10/99-like	Y	A/Moscow/10/99-like
SYDNEY	2000	2000-08-09	A	H3	A/Moscow/10/99-like	Y	A/Moscow/10/99-like
SYDNEY	2000	2000-07-27	A	H3	A/Moscow/10/99-like	Y	A/Moscow/10/99-like
SYDNEY	2000	2000-07-26	A	H3	A/Moscow/10/99-like	Y	A/Moscow/10/99-like
ADELAIDE	2000	2000-08-04	A	H3	A/Moscow/10/99-like	Y	A/Moscow/10/99-like
SYDNEY	2000	2000-07-25	A	H3	A/Moscow/10/99-like	Y	A/Moscow/10/99-like
SYDNEY	2000	2000-07-31	A	H3	A/Moscow/10/99-like	Y	A/Moscow/10/99-like
MELBOURNE	2000	2000-08-22	A	H3	A/Moscow/10/99-like	Y	A/Moscow/10/99-like
SYDNEY	2000	2000-08-01	A	H3	A/Moscow/10/99-like	Y	A/Moscow/10/99-like
PERTH	2000	2000-07-26	A	H3	A/Moscow/10/99-like	Y	A/Moscow/10/99-like
MELBOURNE	2000	2000-08-31	A	H3	A/Moscow/10/99-like	Y	A/Moscow/10/99-like
MELBOURNE	2000	2000-09-01	A	H3	A/Moscow/10/99-like	Y	A/Moscow/10/99-like
MELBOURNE	2000	2000-09-01	A	H3	A/Moscow/10/99-like	Y	A/Moscow/10/99-like
PERTH	2000	2000-07-31	A	H1sea	A/New Caledonia/20/99-like	Y	A/New Caledonia/20/99-like
PERTH	2000	2000-08-09	A	H3	A/Moscow/10/99-like	Y	A/Moscow/10/99-like
PERTH	2000	2000-08-24	A	H3	A/Moscow/10/99-like	Y	A/Moscow/10/99-like
PERTH	2000	2000-08-25	A	H1sea	A/New Caledonia/20/99-like	Y	A/New Caledonia/20/99-like
MELBOURNE	2000	2000-08-30	B	B/Yam	B/Sichuan/379/99-like	Y	B/Sichuan/379/99-like
MELBOURNE	2000	2000-08-14	A	H1sea	A/New Caledonia/20/99-like	Y	A/New Caledonia/20/99-like
PERTH	2000	2000-08-23	A	H3	A/Moscow/10/99-like	Y	A/Moscow/10/99-like
MELBOURNE	2000	2000-05-23	A	H1sea	A/New Caledonia/20/99-like	Y	A/New Caledonia/20/99-like
MELBOURNE	2000	2000-06-15	A	H1sea	A/New Caledonia/20/99-like	Y	A/New Caledonia/20/99-like
MELBOURNE	2000	2000-06-22	A	H1sea	A/New Caledonia/20/99-like	Y	A/New Caledonia/20/99-like
MELBOURNE	2000	2000-08-06	A	H3	A/Moscow/10/99-like	Y	A/Moscow/10/99-like
MELBOURNE	2000	2000-08-07	A	H1sea	A/New Caledonia/20/99-like	Y	A/New Caledonia/20/99-like
MELBOURNE	2000	2000-08-14	A	H1sea	A/New Caledonia/20/99-like	Y	A/New Caledonia/20/99-like
MELBOURNE	2000	2000-08-22	A	H1sea	A/New Caledonia/20/99-like	Y	A/New Caledonia/20/99-like
MELBOURNE	2000	2000-08-24	A	H1sea	A/New Caledonia/20/99-like	Y	A/New Caledonia/20/99-like
BRISBANE	2000	2000-07-25	A	H3	A/Moscow/10/99-like	Y	A/Moscow/10/99-like
BRISBANE	2000	2000-08-18	A	H3	A/Moscow/10/99-like	Y	A/Moscow/10/99-like
BRISBANE	2000	2000-07-13	A	H1sea	A/New Caledonia/20/99-like	Y	A/New Caledonia/20/99-like
BRISBANE	2000	2000-08-03	A	H3	A/Moscow/10/99-like	Y	A/Moscow/10/99-like
BRISBANE	2000	2000-07-30	A	H1sea	A/New Caledonia/20/99-like	Y	A/New Caledonia/20/99-like
BRISBANE	2000	2000-08-13	A	H3	A/Moscow/10/99-like	Y	A/Moscow/10/99-like
BRISBANE	2000	2000-08-13	A	H3	A/Moscow/10/99-like	Y	A/Moscow/10/99-like
BRISBANE	2000	2000-08-17	A	H3	A/Moscow/10/99-like	Y	A/Moscow/10/99-like
SYDNEY	2000	2000-07-25	A	H3	A/Moscow/10/99-like	Y	A/Moscow/10/99-like
SYDNEY	2000	2000-08-29	A	H3	A/Moscow/10/99-like	Y	A/Moscow/10/99-like
SYDNEY	2000	2000-08-21	A	H1sea	A/New Caledonia/20/99-like	Y	A/New Caledonia/20/99-like
SYDNEY	2000	2000-08-31	A	H3	A/Moscow/10/99-like	Y	A/Moscow/10/99-like
MELBOURNE	2000	2000-08-04	A	H3	A/Moscow/10/99-like	Y	A/Moscow/10/99-like
SYDNEY	2000	2000-07-24	A	H3	A/Moscow/10/99-like	Y	A/Moscow/10/99-like
SYDNEY	2000	2000-07-22	A	H3	A/Moscow/10/99-like	Y	A/Moscow/10/99-like
SYDNEY	2000	2000-08-17	A	H3	A/Moscow/10/99-like	Y	A/Moscow/10/99-like
MELBOURNE	2000	2000-07-25	A	H3	A/Moscow/10/99-like	Y	A/Moscow/10/99-like
MELBOURNE	2000	2000-08-08	B	B/Yam	B/Sichuan/379/99-like	Y	B/Sichuan/379/99-like
MELBOURNE	2000	2000-09-01	A	H3	A/Moscow/10/99-like	Y	A/Moscow/10/99-like
MELBOURNE	2000	2000-09-04	A	H1sea	A/New Caledonia/20/99-like	Y	A/New Caledonia/20/99-like
MELBOURNE	2000	2000-09-04	A	H1sea	A/New Caledonia/20/99-like	Y	A/New Caledonia/20/99-like
MELBOURNE	2000	2000-09-11	B	B/Yam	B/Sichuan/379/99-like	Y	B/Sichuan/379/99-like
MELBOURNE	2000	2000-09-11	B	B/Yam	B/Sichuan/379/99-like	Y	B/Sichuan/379/99-like
MELBOURNE	2000	2000-09-11	B	B/Yam	B/Sichuan/379/99-like	Y	B/Sichuan/379/99-like
MELBOURNE	2000	2000-09-11	B	B/Yam	B/Sichuan/379/99-like	Y	B/Sichuan/379/99-like
MELBOURNE	2000	2000-09-13	B	B/Yam	B/Sichuan/379/99-like	Y	B/Sichuan/379/99-like
MELBOURNE	2000	2000-09-15	A	H1sea	A/New Caledonia/20/99-like	Y	A/New Caledonia/20/99-like
MELBOURNE	2000	2000-09-10	A	H3	A/Moscow/10/99-like	Y	A/Moscow/10/99-like
MELBOURNE	2000	2000-09-11	A	H1sea	A/New Caledonia/20/99-like	Y	A/New Caledonia/20/99-like
MELBOURNE	2000	2000-09-12	A	H1sea	A/New Caledonia/20/99-like	Y	A/New Caledonia/20/99-like
MELBOURNE	2000	2000-09-15	A	H3	A/Moscow/10/99-like	Y	A/Moscow/10/99-like
MELBOURNE	2000	2000-09-15	A	H3	A/Moscow/10/99-like	Y	A/Moscow/10/99-like
MELBOURNE	2000	2000-07-22	B	B/Yam	B/Sichuan/379/99-like	Y	B/Sichuan/379/99-like
MELBOURNE	2000	2000-08-08	B	B/Yam	B/Sichuan/379/99-like	Y	B/Sichuan/379/99-like
MELBOURNE	2000	2000-08-09	B	B/Yam	B/Sichuan/379/99-like	Y	B/Sichuan/379/99-like
MELBOURNE	2000	2000-08-09	B	B/Yam	B/Sichuan/379/99-like	Y	B/Sichuan/379/99-like
MELBOURNE	2000	2000-08-21	A	H1sea	A/New Caledonia/20/99-like	Y	A/New Caledonia/20/99-like
MELBOURNE	2000	2000-08-22	B	B/Yam	B/Sichuan/379/99-like	Y	B/Sichuan/379/99-like
MELBOURNE	2000	2000-08-23	B	B/Yam	B/Sichuan/379/99-like	Y	B/Sichuan/379/99-like
MELBOURNE	2000	2000-08-24	A	H1sea	A/New Caledonia/20/99-like	Y	A/New Caledonia/20/99-like
MELBOURNE	2000	2000-08-28	B	B/Yam	B/Sichuan/379/99-like	Y	B/Sichuan/379/99-like
MELBOURNE	2000	2000-08-28	B	B/Yam	B/Sichuan/379/99-like	Y	B/Sichuan/379/99-like
MELBOURNE	2000	2000-08-31	B	B/Yam	B/Sichuan/379/99-like	Y	B/Sichuan/379/99-like
MELBOURNE	2000	2000-09-04	B	B/Yam	B/Sichuan/379/99-like	Y	B/Sichuan/379/99-like
MELBOURNE	2000	2000-09-05	B	B/Yam	B/Sichuan/379/99-like	Y	B/Sichuan/379/99-like
MELBOURNE	2000	2000-09-06	B	B/Yam	B/Sichuan/379/99-like	Y	B/Sichuan/379/99-like
MELBOURNE	2000	2000-09-06	A	H3	A/Moscow/10/99-like	Y	A/Moscow/10/99-like
MELBOURNE	2000	2000-09-04	A	H3	A/Moscow/10/99-like	Y	A/Moscow/10/99-like
MELBOURNE	2000	2000-05-26	A	H3	A/Moscow/10/99-like	Y	A/Moscow/10/99-like
MELBOURNE	2000	2000-07-05	A	H3	A/Moscow/10/99-like	Y	A/Moscow/10/99-like
MELBOURNE	2000	2000-07-19	A	H3	A/Moscow/10/99-like	Y	A/Moscow/10/99-like
MELBOURNE	2000	2000-07-25	A	H3	A/Moscow/10/99-like	Y	A/Moscow/10/99-like
MELBOURNE	2000	2000-08-15	A	H3	A/Moscow/10/99-like	Y	A/Moscow/10/99-like
MELBOURNE	2000	2000-08-17	A	H3	A/Moscow/10/99-like	Y	A/Moscow/10/99-like
MELBOURNE	2000	2000-08-18	A	H3	A/Moscow/10/99-like	Y	A/Moscow/10/99-like
MELBOURNE	2000	2000-08-19	A	H3	A/Moscow/10/99-like	Y	A/Moscow/10/99-like
MELBOURNE	2000	2000-08-21	A	H3	A/Moscow/10/99-like	Y	A/Moscow/10/99-like
MELBOURNE	2000	2000-08-22	A	H3	A/Moscow/10/99-like	Y	A/Moscow/10/99-like
MELBOURNE	2000	2000-08-23	A	H3	A/Moscow/10/99-like	Y	A/Moscow/10/99-like
MELBOURNE	2000	2000-08-28	A	H3	A/Moscow/10/99-like	Y	A/Moscow/10/99-like
MELBOURNE	2000	2000-08-30	A	H3	A/Moscow/10/99-like	Y	A/Moscow/10/99-like
MELBOURNE	2000	2000-08-31	A	H3	A/Moscow/10/99-like	Y	A/Moscow/10/99-like
SYDNEY	2000	2000-08-29	A	H3	A/Moscow/10/99-like	Y	A/Moscow/10/99-like
SYDNEY	2000	2000-08-29	A	H3	A/Moscow/10/99-like	Y	A/Moscow/10/99-like
SYDNEY	2000	2000-08-17	A	H3	A/Moscow/10/99-like	Y	A/Moscow/10/99-like
MELBOURNE	2000	2000-09-05	A	H3	A/Moscow/10/99-like	Y	A/Moscow/10/99-like
MELBOURNE	2000	2000-09-05	A	H3	A/Moscow/10/99-like	Y	A/Moscow/10/99-like
ADELAIDE	2000	2000-08-22	A	H3	A/Moscow/10/99-like	Y	A/Moscow/10/99-like
ADELAIDE	2000	2000-08-23	A	H3	A/Moscow/10/99-like	Y	A/Moscow/10/99-like
BRISBANE	2000	2000-09-03	B	B/Yam	B/Sichuan/379/99-like	Y	B/Sichuan/379/99-like
BRISBANE	2000	2000-08-25	B	B/Yam	B/Sichuan/379/99-like	Y	B/Sichuan/379/99-like
BRISBANE	2000	2000-08-18	B	B/Yam	B/Sichuan/379/99-like	Y	B/Sichuan/379/99-like
BRISBANE	2000	2000-08-29	B	B/Yam	B/Sichuan/379/99-like	Y	B/Sichuan/379/99-like
BRISBANE	2000	2000-08-30	B	B/Yam	B/Sichuan/379/99-like	Y	B/Sichuan/379/99-like
BRISBANE	2000	2000-08-31	B	B/Yam	B/Sichuan/379/99-like	Y	B/Sichuan/379/99-like
BRISBANE	2000	2000-09-07	B	B/Yam	B/Sichuan/379/99-like	Y	B/Sichuan/379/99-like
BRISBANE	2000	2000-09-04	B	B/Yam	B/Sichuan/379/99-like	Y	B/Sichuan/379/99-like
BRISBANE	2000	2000-09-05	B	B/Yam	B/Sichuan/379/99-like	Y	B/Sichuan/379/99-like
BRISBANE	2000	2000-09-06	B	B/Yam	B/Sichuan/379/99-like	Y	B/Sichuan/379/99-like
BRISBANE	2000	2000-09-12	B	B/Yam	B/Sichuan/379/99-like	Y	B/Sichuan/379/99-like
BRISBANE	2000	2000-09-08	B	B/Yam	B/Sichuan/379/99-like	Y	B/Sichuan/379/99-like
BRISBANE	2000	2000-09-14	B	B/Yam	B/Sichuan/379/99-like	Y	B/Sichuan/379/99-like
BRISBANE	2000	2000-09-04	B	B/Yam	B/Sichuan/379/99-like	Y	B/Sichuan/379/99-like
BRISBANE	2000	2000-09-14	B	B/Yam	B/Sichuan/379/99-like	Y	B/Sichuan/379/99-like
BRISBANE	2000	2000-05-28	A	H3	A/Moscow/10/99-like	Y	A/Moscow/10/99-like
BRISBANE	2000	2000-05-28	A	H3	A/Moscow/10/99-like	Y	A/Moscow/10/99-like
BRISBANE	2000	2000-08-29	A	H3	A/Moscow/10/99-like	Y	A/Moscow/10/99-like
BRISBANE	2000	2000-09-01	A	H3	A/Moscow/10/99-like	Y	A/Moscow/10/99-like
BRISBANE	2000	2000-08-29	A	H3	A/Moscow/10/99-like	Y	A/Moscow/10/99-like
BRISBANE	2000	2000-08-31	A	H3	A/Moscow/10/99-like	Y	A/Moscow/10/99-like
MELBOURNE	2000	2000-09-19	A	H3	A/Moscow/10/99-like	Y	A/Moscow/10/99-like
MELBOURNE	2000	2000-09-21	A	H3	A/Moscow/10/99-like	Y	A/Moscow/10/99-like
MELBOURNE	2000	2000-09-22	A	H3	A/Moscow/10/99-like	Y	A/Moscow/10/99-like
MELBOURNE	2000	2000-09-20	B	B/Yam	B/Sichuan/379/99-like	Y	B/Sichuan/379/99-like
MELBOURNE	2000	2000-09-19	B	B/Yam	B/Sichuan/379/99-like	Y	B/Sichuan/379/99-like
BRISBANE	2000	2000-07-16	A	H3	A/Moscow/10/99-like	Y	A/Moscow/10/99-like
ADELAIDE	2000	2000-08-16	B	B/Yam	B/Sichuan/379/99-like	Y	B/Sichuan/379/99-like
ADELAIDE	2000	2000-08-15	B	B/Yam	B/Sichuan/379/99-like	Y	B/Sichuan/379/99-like
ADELAIDE	2000	2000-08-22	B	B/Yam	B/Sichuan/379/99-like	Y	B/Sichuan/379/99-like
ADELAIDE	2000	2000-08-23	B	B/Yam	B/Sichuan/379/99-like	Y	B/Sichuan/379/99-like
ADELAIDE	2000	2000-08-24	B	B/Yam	B/Sichuan/379/99-like	Y	B/Sichuan/379/99-like
ADELAIDE	2000	2000-08-17	B	B/Yam	B/Sichuan/379/99-like	Y	B/Sichuan/379/99-like
BRISBANE	2000	2000-08-28	B	B/Yam	B/Sichuan/379/99-like	Y	B/Sichuan/379/99-like
BRISBANE	2000	2000-09-07	A	H1sea	A/New Caledonia/20/99-like	Y	A/New Caledonia/20/99-like
BRISBANE	2000	2000-09-04	A	H3	A/Moscow/10/99-like	Y	A/Moscow/10/99-like
BRISBANE	2000	2000-09-11	A	H3	A/Moscow/10/99-like	Y	A/Moscow/10/99-like
BRISBANE	2000	2000-09-12	B	B/Yam	B/Sichuan/379/99-like	Y	B/Sichuan/379/99-like
BRISBANE	2000	2000-09-13	B	B/Yam	B/Sichuan/379/99-like	Y	B/Sichuan/379/99-like
BRISBANE	2000	2000-09-07	B	B/Yam	B/Sichuan/379/99-like	Y	B/Sichuan/379/99-like
BRISBANE	2000	2000-09-04	B	B/Yam	B/Sichuan/379/99-like	Y	B/Sichuan/379/99-like
BRISBANE	2000	2000-09-13	B	B/Yam	B/Sichuan/379/99-like	Y	B/Sichuan/379/99-like
BRISBANE	2000	2000-09-12	B	B/Yam	B/Sichuan/379/99-like	Y	B/Sichuan/379/99-like
MELBOURNE	2000	2000-07-25	A	H3	A/Moscow/10/99-like	Y	A/Moscow/10/99-like
MELBOURNE	2000	2000-09-05	A	H3	A/Moscow/10/99-like	Y	A/Moscow/10/99-like
BRISBANE	2000	2000-09-11	A	H3	A/Moscow/10/99-like	Y	A/Moscow/10/99-like
BRISBANE	2000	2000-09-28	A	H3	A/Moscow/10/99-like	Y	A/Moscow/10/99-like
BRISBANE	2000	2000-08-30	A	H3	A/Moscow/10/99-like	Y	A/Moscow/10/99-like
PERTH	2000	2000-03-30	B	B/Yam	B/Sichuan/379/99-like	Y	B/Sichuan/379/99-like
PERTH	2000	2000-06-02	B	B/Yam	B/Sichuan/379/99-like	Y	B/Sichuan/379/99-like
PERTH	2000	2000-07-01	B	B/Yam	B/Sichuan/379/99-like	Y	B/Sichuan/379/99-like
PERTH	2000	2000-07-14	B	B/Yam	B/Sichuan/379/99-like	Y	B/Sichuan/379/99-like
PERTH	2000	2000-08-17	B	B/Yam	B/Sichuan/379/99-like	Y	B/Sichuan/379/99-like
PERTH	2000	2000-09-08	B	B/Yam	B/Sichuan/379/99-like	Y	B/Sichuan/379/99-like
PERTH	2000	2000-07-16	A	H1sea	A/New Caledonia/20/99-like	Y	A/New Caledonia/20/99-like
PERTH	2000	2000-07-27	A	H1sea	A/New Caledonia/20/99-like	Y	A/New Caledonia/20/99-like
PERTH	2000	2000-07-28	A	H1sea	A/New Caledonia/20/99-like	Y	A/New Caledonia/20/99-like
PERTH	2000	2000-08-09	A	H3	A/Moscow/10/99-like	Y	A/Moscow/10/99-like
PERTH	2000	2000-08-09	A	H3	A/Moscow/10/99-like	Y	A/Moscow/10/99-like
PERTH	2000	2000-08-18	A	H1sea	A/New Caledonia/20/99-like	Y	A/New Caledonia/20/99-like
PERTH	2000	2000-08-18	A	H1sea	A/New Caledonia/20/99-like	Y	A/New Caledonia/20/99-like
PERTH	2000	2000-08-21	A	H1sea	A/New Caledonia/20/99-like	Y	A/New Caledonia/20/99-like
PERTH	2000	2000-08-19	A	H1sea	A/New Caledonia/20/99-like	Y	A/New Caledonia/20/99-like
PERTH	2000	2000-08-24	A	H1sea	A/New Caledonia/20/99-like	Y	A/New Caledonia/20/99-like
PERTH	2000	2000-08-19	A	H3	A/Moscow/10/99-like	Y	A/Moscow/10/99-like
PERTH	2000	2000-08-19	A	H3	A/Moscow/10/99-like	Y	A/Moscow/10/99-like
PERTH	2000	2000-08-22	A	H3	A/Moscow/10/99-like	Y	A/Moscow/10/99-like
PERTH	2000	2000-08-23	A	H3	A/Moscow/10/99-like	Y	A/Moscow/10/99-like
PERTH	2000	2000-08-25	A	H1sea	A/New Caledonia/20/99-like	Y	A/New Caledonia/20/99-like
PERTH	2000	2000-08-31	A	H1sea	A/New Caledonia/20/99-like	Y	A/New Caledonia/20/99-like
PERTH	2000	2000-09-01	A	H1sea	A/New Caledonia/20/99-like	Y	A/New Caledonia/20/99-like
PERTH	2000	2000-09-04	A	H1sea	A/New Caledonia/20/99-like	Y	A/New Caledonia/20/99-like
PERTH	2000	2000-08-31	A	H3	A/Moscow/10/99-like	Y	A/Moscow/10/99-like
PERTH	2000	2000-08-28	A	H3	A/Moscow/10/99-like	Y	A/Moscow/10/99-like
PERTH	2000	2000-09-02	A	H1sea	A/New Caledonia/20/99-like	Y	A/New Caledonia/20/99-like
PERTH	2000	2000-09-04	A	H1sea	A/New Caledonia/20/99-like	Y	A/New Caledonia/20/99-like
PERTH	2000	2000-09-04	A	H1sea	A/New Caledonia/20/99-like	Y	A/New Caledonia/20/99-like
PERTH	2000	2000-09-04	A	H1sea	A/New Caledonia/20/99-like	Y	A/New Caledonia/20/99-like
BRISBANE	2000	2000-09-06	A	H3	A/Moscow/10/99-like	Y	A/Moscow/10/99-like
BRISBANE	2000	2000-09-11	A	H3	A/Moscow/10/99-like	Y	A/Moscow/10/99-like
BRISBANE	2000	2000-09-13	A	H3	A/Moscow/10/99-like	Y	A/Moscow/10/99-like
BRISBANE	2000	2000-09-04	A	H3	A/Moscow/10/99-like	Y	A/Moscow/10/99-like
BRISBANE	2000	2000-09-11	A	H3	A/Moscow/10/99-like	Y	A/Moscow/10/99-like
BRISBANE	2000	2000-09-07	A	H3	A/Moscow/10/99-like	Y	A/Moscow/10/99-like
BRISBANE	2000	2000-09-13	A	H3	A/Moscow/10/99-like	Y	A/Moscow/10/99-like
BRISBANE	2000	2000-09-13	A	H3	A/Moscow/10/99-like	Y	A/Moscow/10/99-like
BRISBANE	2000	2000-08-24	A	H3	A/Moscow/10/99-like	Y	A/Moscow/10/99-like
MELBOURNE	2000	2000-09-20	A	H3	A/Moscow/10/99-like	Y	A/Moscow/10/99-like
MELBOURNE	2000	2000-09-23	A	H3	A/Moscow/10/99-like	Y	A/Moscow/10/99-like
MELBOURNE	2000	2000-09-23	A	H3	A/Moscow/10/99-like	Y	A/Moscow/10/99-like
MELBOURNE	2000	2000-09-23	A	H3	A/Moscow/10/99-like	Y	A/Moscow/10/99-like
MELBOURNE	2000	2000-09-27	A	H3	A/Moscow/10/99-like	Y	A/Moscow/10/99-like
MELBOURNE	2000	2000-09-27	A	H3	A/Moscow/10/99-like	Y	A/Moscow/10/99-like
MELBOURNE	2000	2000-09-24	B	B/Yam	B/Sichuan/379/99-like	Y	B/Sichuan/379/99-like
MELBOURNE	2000	2000-09-20	B	B/Yam	B/Sichuan/379/99-like	Y	B/Sichuan/379/99-like
MELBOURNE	2000	2000-09-27	B	B/Yam	B/Sichuan/379/99-like	Y	B/Sichuan/379/99-like
ADELAIDE	2000	2000-09-01	A	H3	A/Moscow/10/99-like	Y	A/Moscow/10/99-like
ADELAIDE	2000	2000-09-04	A	H3	A/Moscow/10/99-like	Y	A/Moscow/10/99-like
ADELAIDE	2000	2000-08-24	B	B/Yam	B/Sichuan/379/99-like	Y	B/Sichuan/379/99-like
ADELAIDE	2000	2000-08-24	B	B/Yam	B/Sichuan/379/99-like	Y	B/Sichuan/379/99-like
ADELAIDE	2000	2000-08-31	B	B/Yam	B/Sichuan/379/99-like	Y	B/Sichuan/379/99-like
ADELAIDE	2000	2000-09-01	B	B/Yam	B/Sichuan/379/99-like	Y	B/Sichuan/379/99-like
ADELAIDE	2000	2000-08-30	B	B/Yam	B/Sichuan/379/99-like	Y	B/Sichuan/379/99-like
SYDNEY	2000	2000-08-29	A	H3	A/Moscow/10/99-like	Y	A/Moscow/10/99-like
SYDNEY	2000	2000-08-29	A	H3	A/Moscow/10/99-like	Y	A/Moscow/10/99-like
SYDNEY	2000	2000-08-30	A	H1sea	A/New Caledonia/20/99-like	Y	A/New Caledonia/20/99-like
SYDNEY	2000	2000-08-30	A	H3	A/Moscow/10/99-like	Y	A/Moscow/10/99-like
SYDNEY	2000	2000-08-31	A	H3	A/Moscow/10/99-like	Y	A/Moscow/10/99-like
SYDNEY	2000	2000-09-01	A	H3	A/Moscow/10/99-like	Y	A/Moscow/10/99-like
SYDNEY	2000	2000-09-11	A	H3	A/Moscow/10/99-like	Y	A/Moscow/10/99-like
SYDNEY	2000	2000-09-13	A	H1sea	A/New Caledonia/20/99-like	Y	A/New Caledonia/20/99-like
SYDNEY	2000	2000-09-11	A	H3	A/Moscow/10/99-like	Y	A/Moscow/10/99-like
SYDNEY	2000	2000-09-09	A	H3	A/Moscow/10/99-like	Y	A/Moscow/10/99-like
SYDNEY	2000	2000-09-06	A	H3	A/Moscow/10/99-like	Y	A/Moscow/10/99-like
SYDNEY	2000	2000-09-09	A	H1sea	A/New Caledonia/20/99-like	Y	A/New Caledonia/20/99-like
SYDNEY	2000	2000-09-11	A	H3	A/Moscow/10/99-like	Y	A/Moscow/10/99-like
SYDNEY	2000	2000-09-15	A	H3	A/Moscow/10/99-like	Y	A/Moscow/10/99-like
SYDNEY	2000	2000-09-12	A	H3	A/Moscow/10/99-like	Y	A/Moscow/10/99-like
SYDNEY	2000	2000-09-09	A	H3	A/Moscow/10/99-like	Y	A/Moscow/10/99-like
SYDNEY	2000	2000-08-27	A	H3	A/Moscow/10/99-like	Y	A/Moscow/10/99-like
SYDNEY	2000	2000-09-18	A	H3	A/Moscow/10/99-like	Y	A/Moscow/10/99-like
SYDNEY	2000	2000-09-20	A	H3	A/Moscow/10/99-like	Y	A/Moscow/10/99-like
SYDNEY	2000	2000-09-20	A	H3	A/Moscow/10/99-like	Y	A/Moscow/10/99-like
SYDNEY	2000	2000-09-19	A	H3	A/Moscow/10/99-like	Y	A/Moscow/10/99-like
SYDNEY	2000	2000-09-19	A	H3	A/Moscow/10/99-like	Y	A/Moscow/10/99-like
SYDNEY	2000	2000-09-18	A	H3	A/Moscow/10/99-like	Y	A/Moscow/10/99-like
SYDNEY	2000	2000-09-27	A	H3	A/Moscow/10/99-like	Y	A/Moscow/10/99-like
SYDNEY	2000	2000-09-22	A	H3	A/Moscow/10/99-like	Y	A/Moscow/10/99-like
SYDNEY	2000	2000-09-23	A	H3	A/Moscow/10/99-like	Y	A/Moscow/10/99-like
SYDNEY	2000	2000-08-17	A	H3	A/Moscow/10/99-like	Y	A/Moscow/10/99-like
MELBOURNE	2000	2000-09-18	A	H3	A/Moscow/10/99-like	Y	A/Moscow/10/99-like
ADELAIDE	2000	2000-08-24	B	B/Yam	B/Sichuan/379/99-like	Y	B/Sichuan/379/99-like
ADELAIDE	2000	2000-08-24	B	B/Yam	B/Sichuan/379/99-like	Y	B/Sichuan/379/99-like
ADELAIDE	2000	2000-08-24	B	B/Yam	B/Sichuan/379/99-like	Y	B/Sichuan/379/99-like
ADELAIDE	2000	2000-08-31	B	B/Yam	B/Sichuan/379/99-like	Y	B/Sichuan/379/99-like
ADELAIDE	2000	2000-08-29	B	B/Yam	B/Sichuan/379/99-like	Y	B/Sichuan/379/99-like
ADELAIDE	2000	2000-08-31	B	B/Yam	B/Sichuan/379/99-like	Y	B/Sichuan/379/99-like
ADELAIDE	2000	2000-08-31	B	B/Yam	B/Sichuan/379/99-like	Y	B/Sichuan/379/99-like
SYDNEY	2000	2000-08-29	A	H3	A/Moscow/10/99-like	Y	A/Moscow/10/99-like
SYDNEY	2000	2000-09-27	A	H3	A/Moscow/10/99-like	Y	A/Moscow/10/99-like
MELBOURNE	2000	2000-09-25	B	B/Yam	B/Sichuan/379/99-like	Y	B/Sichuan/379/99-like
MELBOURNE	2000	2000-09-24	B	B/Yam	B/Sichuan/379/99-like	Y	B/Sichuan/379/99-like
ADELAIDE	2000	2000-08-24	B	B/Yam	B/Sichuan/379/99-like	Y	B/Sichuan/379/99-like
ADELAIDE	2000	2000-08-31	B	B/Yam	B/Sichuan/379/99-like	Y	B/Sichuan/379/99-like
ADELAIDE	2000	2000-08-30	B	B/Yam	B/Sichuan/379/99-like	Y	B/Sichuan/379/99-like
SYDNEY	2000	2000-09-22	A	H3	A/Moscow/10/99-like	Y	A/Moscow/10/99-like
SYDNEY	2000	2000-09-21	A	H3	A/Moscow/10/99-like	Y	A/Moscow/10/99-like
SYDNEY	2000	2000-09-08	B	B/Yam	B/Sichuan/379/99-like	Y	B/Sichuan/379/99-like
SYDNEY	2000	2000-09-08	B	B/Yam	B/Sichuan/379/99-like	Y	B/Sichuan/379/99-like
SYDNEY	2000	2000-09-09	B	B/Yam	B/Sichuan/379/99-like	Y	B/Sichuan/379/99-like
SYDNEY	2000	2000-09-19	B	B/Yam	B/Sichuan/379/99-like	Y	B/Sichuan/379/99-like
SYDNEY	2000	2000-09-23	B	B/Yam	B/Sichuan/379/99-like	Y	B/Sichuan/379/99-like
MELBOURNE	2000	2000-10-04	A	H3	A/Moscow/10/99-like	Y	A/Moscow/10/99-like
MELBOURNE	2000	2000-10-02	A	H3	A/Moscow/10/99-like	Y	A/Moscow/10/99-like
MELBOURNE	2000	2000-10-06	A	H3	A/Moscow/10/99-like	Y	A/Moscow/10/99-like
MELBOURNE	2000	2000-10-06	A	H3	A/Moscow/10/99-like	Y	A/Moscow/10/99-like
MELBOURNE	2000	2000-10-02	B	B/Yam	B/Sichuan/379/99-like	Y	B/Sichuan/379/99-like
MELBOURNE	2000	2000-10-02	B	B/Yam	B/Sichuan/379/99-like	Y	B/Sichuan/379/99-like
ADELAIDE	2000	2000-09-04	B	B/Yam	B/Sichuan/379/99-like	Y	B/Sichuan/379/99-like
SYDNEY	2000	2000-07-27	A	H3	A/Moscow/10/99-like	Y	A/Moscow/10/99-like
ADELAIDE	2000	2000-09-26	A	H3	A/Moscow/10/99-like	Y	A/Moscow/10/99-like
ADELAIDE	2000	2000-09-12	A	H3	A/Moscow/10/99-like	Y	A/Moscow/10/99-like
ADELAIDE	2000	2000-09-27	A	H3	A/Moscow/10/99-like	Y	A/Moscow/10/99-like
MELBOURNE	2000	2000-09-26	B	B/Yam	B/Sichuan/379/99-like	Y	B/Sichuan/379/99-like
MELBOURNE	2000	2000-08-22	B	B/Yam	B/Sichuan/379/99-like	Y	B/Sichuan/379/99-like
MELBOURNE	2000	2000-09-16	A	H3	A/Moscow/10/99-like	Y	A/Moscow/10/99-like
MELBOURNE	2000	2000-09-14	A	H1sea	A/New Caledonia/20/99-like	Y	A/New Caledonia/20/99-like
MELBOURNE	2000	2000-08-22	A	H3	A/Moscow/10/99-like	Y	A/Moscow/10/99-like
MELBOURNE	2000	2000-09-04	A	H3	A/Moscow/10/99-like	Y	A/Moscow/10/99-like
MELBOURNE	2000	2000-09-19	A	H3	A/Moscow/10/99-like	Y	A/Moscow/10/99-like
MELBOURNE	2000	2000-09-18	A	H3	A/Moscow/10/99-like	Y	A/Moscow/10/99-like
MELBOURNE	2000	2000-09-13	B	B/Yam	B/Sichuan/379/99-like	Y	B/Sichuan/379/99-like
MELBOURNE	2000	2000-09-03	A	H3	A/Moscow/10/99-like	Y	A/Moscow/10/99-like
MELBOURNE	2000	2000-09-06	A	H3	A/Moscow/10/99-like	Y	A/Moscow/10/99-like
MELBOURNE	2000	2000-09-06	A	H3	A/Moscow/10/99-like	Y	A/Moscow/10/99-like
MELBOURNE	2000	2000-09-19	A	H3	A/Moscow/10/99-like	Y	A/Moscow/10/99-like
ADELAIDE	2000	2000-09-30	B	B/Yam	B/Sichuan/379/99-like	Y	B/Sichuan/379/99-like
ADELAIDE	2000	2000-09-07	B	B/Yam	B/Sichuan/379/99-like	Y	B/Sichuan/379/99-like
ADELAIDE	2000	2000-09-06	A	H3	A/Moscow/10/99-like	Y	A/Moscow/10/99-like
ADELAIDE	2000	2000-09-16	A	H3	A/Moscow/10/99-like	Y	A/Moscow/10/99-like
ADELAIDE	2000	2000-09-16	A	H1sea	A/New Caledonia/20/99-like	Y	A/New Caledonia/20/99-like
ADELAIDE	2000	2000-09-16	A	H3	A/Moscow/10/99-like	Y	A/Moscow/10/99-like
ADELAIDE	2000	2000-09-27	A	H3	A/Moscow/10/99-like	Y	A/Moscow/10/99-like
BRISBANE	2000	2000-09-19	B	B/Yam	B/Sichuan/379/99-like	Y	B/Sichuan/379/99-like
BRISBANE	2000	2000-09-14	B	B/Yam	B/Sichuan/379/99-like	Y	B/Sichuan/379/99-like
BRISBANE	2000	2000-09-19	B	B/Yam	B/Sichuan/379/99-like	Y	B/Sichuan/379/99-like
BRISBANE	2000	2000-09-26	B	B/Yam	B/Sichuan/379/99-like	Y	B/Sichuan/379/99-like
BRISBANE	2000	2000-09-18	A	H3	A/Moscow/10/99-like	Y	A/Moscow/10/99-like
BRISBANE	2000	2000-09-01	A	H3	A/Moscow/10/99-like	Y	A/Moscow/10/99-like
BRISBANE	2000	2000-09-20	A	H3	A/Moscow/10/99-like	Y	A/Moscow/10/99-like
BRISBANE	2000	2000-09-20	A	H3	A/Moscow/10/99-like	Y	A/Moscow/10/99-like
BRISBANE	2000	2000-09-19	A	H3	A/Moscow/10/99-like	Y	A/Moscow/10/99-like
BRISBANE	2000	2000-09-20	A	H3	A/Moscow/10/99-like	Y	A/Moscow/10/99-like
MELBOURNE	2000	2000-10-08	B	B/Yam	B/Sichuan/379/99-like	Y	B/Sichuan/379/99-like
MELBOURNE	2000	2000-10-12	B	B/Yam	B/Sichuan/379/99-like	Y	B/Sichuan/379/99-like
SYDNEY	2000	2000-08-22	A	H3	A/Moscow/10/99-like	Y	A/Moscow/10/99-like
MELBOURNE	2000	2000-09-06	A	H3	A/Moscow/10/99-like	Y	A/Moscow/10/99-like
ADELAIDE	2000	2000-09-21	A	H3	A/Moscow/10/99-like	Y	A/Moscow/10/99-like
ADELAIDE	2000	2000-09-12	A	H3	A/Moscow/10/99-like	Y	A/Moscow/10/99-like
ADELAIDE	2000	2000-09-03	A	H3	A/Moscow/10/99-like	Y	A/Moscow/10/99-like
MELBOURNE	2000	2000-09-28	B	B/Yam	B/Sichuan/379/99-like	Y	B/Sichuan/379/99-like
ADELAIDE	2000	2000-09-17	A	H3	A/Moscow/10/99-like	Y	A/Moscow/10/99-like
MELBOURNE	2000	2000-09-06	B	B/Yam	B/Sichuan/379/99-like	Y	B/Sichuan/379/99-like
MELBOURNE	2000	2000-09-26	B	B/Yam	B/Sichuan/379/99-like	Y	B/Sichuan/379/99-like
MELBOURNE	2000	2000-08-16	B	B/Yam	B/Sichuan/379/99-like	Y	B/Sichuan/379/99-like
BRISBANE	2000	2000-09-20	B	B/Yam	B/Sichuan/379/99-like	Y	B/Sichuan/379/99-like
BRISBANE	2000	2000-09-19	B	B/Yam	B/Sichuan/379/99-like	Y	B/Sichuan/379/99-like
ADELAIDE	2000	2000-09-26	A	H3	A/Moscow/10/99-like	Y	A/Moscow/10/99-like
MELBOURNE	2000	2000-09-09	A	H3	A/Moscow/10/99-like	Y	A/Moscow/10/99-like
ADELAIDE	2000	2000-09-05	B	B/Yam	B/Sichuan/379/99-like	Y	B/Sichuan/379/99-like
MELBOURNE	2000	2000-09-26	A	H3	A/Moscow/10/99-like	Y	A/Moscow/10/99-like
MELBOURNE	2000	2000-10-04	A	H3	A/Moscow/10/99-like	Y	A/Moscow/10/99-like
MELBOURNE	2000	2000-09-30	A	H3	A/Moscow/10/99-like	Y	A/Moscow/10/99-like
MELBOURNE	2000	2000-09-26	A	H3	A/Moscow/10/99-like	Y	A/Moscow/10/99-like
MELBOURNE	2000	2000-09-10	A	H3	A/Moscow/10/99-like	Y	A/Moscow/10/99-like
ADELAIDE	2000	2000-08-31	A	H3	A/Moscow/10/99-like	Y	A/Moscow/10/99-like
ADELAIDE	2000	2000-09-11	A	H3	A/Moscow/10/99-like	Y	A/Moscow/10/99-like
ADELAIDE	2000	2000-09-07	A	H3	A/Moscow/10/99-like	Y	A/Moscow/10/99-like
MELBOURNE	2000	2000-09-04	A	H3	A/Moscow/10/99-like	Y	A/Moscow/10/99-like
PERTH	2000	2000-09-05	A	H3	A/Moscow/10/99-like	Y	A/Moscow/10/99-like
PERTH	2000	2000-08-31	A	H1sea	A/New Caledonia/20/99-like	Y	A/New Caledonia/20/99-like
PERTH	2000	2000-09-05	A	H3	A/Moscow/10/99-like	Y	A/Moscow/10/99-like
PERTH	2000	2000-09-04	A	H3	A/Moscow/10/99-like	Y	A/Moscow/10/99-like
PERTH	2000	2000-09-05	A	H3	A/Moscow/10/99-like	Y	A/Moscow/10/99-like
PERTH	2000	2000-09-08	A	H1sea	A/New Caledonia/20/99-like	Y	A/New Caledonia/20/99-like
PERTH	2000	2000-09-07	A	H3	A/Moscow/10/99-like	Y	A/Moscow/10/99-like
PERTH	2000	2000-09-09	A	H3	A/Moscow/10/99-like	Y	A/Moscow/10/99-like
PERTH	2000	2000-09-09	A	H3	A/Moscow/10/99-like	Y	A/Moscow/10/99-like
PERTH	2000	2000-09-09	A	H3	A/Moscow/10/99-like	Y	A/Moscow/10/99-like
PERTH	2000	2000-09-11	A	H3	A/Moscow/10/99-like	Y	A/Moscow/10/99-like
PERTH	2000	2000-09-16	A	H1sea	A/New Caledonia/20/99-like	Y	A/New Caledonia/20/99-like
PERTH	2000	2000-09-18	A	H3	A/Moscow/10/99-like	Y	A/Moscow/10/99-like
PERTH	2000	2000-09-12	A	H1sea	A/New Caledonia/20/99-like	Y	A/New Caledonia/20/99-like
PERTH	2000	2000-09-13	A	H3	A/Moscow/10/99-like	Y	A/Moscow/10/99-like
PERTH	2000	2000-09-15	A	H3	A/Moscow/10/99-like	Y	A/Moscow/10/99-like
PERTH	2000	2000-09-17	A	H3	A/Moscow/10/99-like	Y	A/Moscow/10/99-like
PERTH	2000	2000-09-18	A	H3	A/Moscow/10/99-like	Y	A/Moscow/10/99-like
BRISBANE	2000	2000-09-23	B	B/Yam	B/Sichuan/379/99-like	Y	B/Sichuan/379/99-like
BRISBANE	2000	2000-09-28	B	B/Yam	B/Sichuan/379/99-like	Y	B/Sichuan/379/99-like
BRISBANE	2000	2000-09-25	B	B/Yam	B/Sichuan/379/99-like	Y	B/Sichuan/379/99-like
BRISBANE	2000	2000-09-20	A	H3	A/Moscow/10/99-like	Y	A/Moscow/10/99-like
BRISBANE	2000	2000-09-21	A	H3	A/Moscow/10/99-like	Y	A/Moscow/10/99-like
BRISBANE	2000	2000-09-22	A	H3	A/Moscow/10/99-like	Y	A/Moscow/10/99-like
BRISBANE	2000	2000-09-22	A	H3	A/Moscow/10/99-like	Y	A/Moscow/10/99-like
BRISBANE	2000	2000-09-23	A	H3	A/Moscow/10/99-like	Y	A/Moscow/10/99-like
BRISBANE	2000	2000-09-15	A	H3	A/Moscow/10/99-like	Y	A/Moscow/10/99-like
BRISBANE	2000	2000-10-04	A	H3	A/Moscow/10/99-like	Y	A/Moscow/10/99-like
BRISBANE	2000	2000-09-29	A	H3	A/Moscow/10/99-like	Y	A/Moscow/10/99-like
BRISBANE	2000	2000-09-19	A	H3	A/Moscow/10/99-like	Y	A/Moscow/10/99-like
BRISBANE	2000	2000-09-18	A	H3	A/Moscow/10/99-like	Y	A/Moscow/10/99-like
BRISBANE	2000	2000-10-04	A	H3	A/Moscow/10/99-like	Y	A/Moscow/10/99-like
BRISBANE	2000	2000-09-13	A	H3	A/Moscow/10/99-like	Y	A/Moscow/10/99-like
BRISBANE	2000	2000-09-15	A	H3	A/Moscow/10/99-like	Y	A/Moscow/10/99-like
MELBOURNE	2000	2000-09-04	A	H1sea	A/New Caledonia/20/99-like	Y	A/New Caledonia/20/99-like
MELBOURNE	2000	2000-09-08	A	H3	A/Moscow/10/99-like	Y	A/Moscow/10/99-like
MELBOURNE	2000	2000-09-11	A	H1sea	A/New Caledonia/20/99-like	Y	A/New Caledonia/20/99-like
MELBOURNE	2000	2000-09-12	A	H3	A/Moscow/10/99-like	Y	A/Moscow/10/99-like
MELBOURNE	2000	2000-09-27	A	H3	A/Moscow/10/99-like	Y	A/Moscow/10/99-like
MELBOURNE	2000	2000-09-04	B	B/Yam	B/Sichuan/379/99-like	Y	B/Sichuan/379/99-like
MELBOURNE	2000	2000-09-12	B	B/Yam	B/Sichuan/379/99-like	Y	B/Sichuan/379/99-like
MELBOURNE	2000	2000-09-15	B	B/Yam	B/Sichuan/379/99-like	Y	B/Sichuan/379/99-like
MELBOURNE	2000	2000-09-16	B	B/Yam	B/Sichuan/379/99-like	Y	B/Sichuan/379/99-like
MELBOURNE	2000	2000-09-21	B	B/Yam	B/Sichuan/379/99-like	Y	B/Sichuan/379/99-like
MELBOURNE	2000	2000-09-22	B	B/Yam	B/Sichuan/379/99-like	Y	B/Sichuan/379/99-like
MELBOURNE	2000	2000-09-22	B	B/Yam	B/Sichuan/379/99-like	Y	B/Sichuan/379/99-like
BRISBANE	2000	2000-09-18	B	B/Yam	B/Sichuan/379/99-like	Y	B/Sichuan/379/99-like
MELBOURNE	2000	2000-10-18	B	B/Yam	B/Sichuan/379/99-like	Y	B/Sichuan/379/99-like
BRISBANE	2000	2000-09-25	A	H3	A/Moscow/10/99-like	Y	A/Moscow/10/99-like
BRISBANE	2000	2000-09-20	A	H3	A/Moscow/10/99-like	Y	A/Moscow/10/99-like
BRISBANE	2000	2000-09-12	A	H3	A/Moscow/10/99-like	Y	A/Moscow/10/99-like
BRISBANE	2000	2000-09-18	A	H3	A/Moscow/10/99-like	Y	A/Moscow/10/99-like
ADELAIDE	2000	2000-09-11	A	H3	A/Moscow/10/99-like	Y	A/Moscow/10/99-like
ADELAIDE	2000	2000-09-11	A	H3	A/Moscow/10/99-like	Y	A/Moscow/10/99-like
ADELAIDE	2000	2000-09-16	A	H1sea	A/New Caledonia/20/99-like	Y	A/New Caledonia/20/99-like
ADELAIDE	2000	2000-09-07	A	H3	A/Moscow/10/99-like	Y	A/Moscow/10/99-like
ADELAIDE	2000	2000-09-08	A	H3	A/Moscow/10/99-like	Y	A/Moscow/10/99-like
ADELAIDE	2000	2000-09-15	B	B/Yam	B/Sichuan/379/99-like	Y	B/Sichuan/379/99-like
ADELAIDE	2000	2000-09-08	B	B/Yam	B/Sichuan/379/99-like	Y	B/Sichuan/379/99-like
BRISBANE	2000	2000-09-20	A	H3	A/Moscow/10/99-like	Y	A/Moscow/10/99-like
BRISBANE	2000	2000-09-19	A	H3	A/Moscow/10/99-like	Y	A/Moscow/10/99-like
MELBOURNE	2000	2000-09-04	A	H3	A/Moscow/10/99-like	Y	A/Moscow/10/99-like
MELBOURNE	2000	2000-09-07	A	H1sea	A/New Caledonia/20/99-like	Y	A/New Caledonia/20/99-like
MELBOURNE	2000	2000-09-14	A	H3	A/Moscow/10/99-like	Y	A/Moscow/10/99-like
MELBOURNE	2000	2000-09-14	A	H3	A/Moscow/10/99-like	Y	A/Moscow/10/99-like
MELBOURNE	2000	2000-09-14	A	H3	A/Moscow/10/99-like	Y	A/Moscow/10/99-like
MELBOURNE	2000	2000-09-15	A	H3	A/Moscow/10/99-like	Y	A/Moscow/10/99-like
MELBOURNE	2000	2000-09-18	A	H3	A/Moscow/10/99-like	Y	A/Moscow/10/99-like
MELBOURNE	2000	2000-09-26	B	B/Yam	B/Sichuan/379/99-like	Y	B/Sichuan/379/99-like
MELBOURNE	2000	2000-09-28	B	B/Yam	B/Sichuan/379/99-like	Y	B/Sichuan/379/99-like
MELBOURNE	2000	2000-09-04	A	H3	A/Moscow/10/99-like	Y	A/Moscow/10/99-like
MELBOURNE	2000	2000-09-11	A	H3	A/Moscow/10/99-like	Y	A/Moscow/10/99-like
MELBOURNE	2000	2000-09-12	A	H3	A/Moscow/10/99-like	Y	A/Moscow/10/99-like
MELBOURNE	2000	2000-09-19	A	H3	A/Moscow/10/99-like	Y	A/Moscow/10/99-like
MELBOURNE	2000	2000-09-26	A	H1sea	A/New Caledonia/20/99-like	Y	A/New Caledonia/20/99-like
ADELAIDE	2000	2000-09-12	A	H3	A/Moscow/10/99-like	Y	A/Moscow/10/99-like
ADELAIDE	2000	2000-09-23	A	H3	A/Moscow/10/99-like	Y	A/Moscow/10/99-like
ADELAIDE	2000	2000-09-14	B	B/Yam	B/Sichuan/379/99-like	Y	B/Sichuan/379/99-like
ADELAIDE	2000	2000-09-07	B	B/Yam	B/Sichuan/379/99-like	Y	B/Sichuan/379/99-like
ADELAIDE	2000	2000-09-07	B	B/Yam	B/Sichuan/379/99-like	Y	B/Sichuan/379/99-like
MELBOURNE	2000	2000-09-21	A	H3	A/Moscow/10/99-like	Y	A/Moscow/10/99-like
ADELAIDE	2000	2000-09-12	B	B/Yam	B/Sichuan/379/99-like	Y	B/Sichuan/379/99-like
ADELAIDE	2000	2000-09-26	A	H3	A/Moscow/10/99-like	Y	A/Moscow/10/99-like
ADELAIDE	2000	2000-10-05	B	B/Yam	B/Sichuan/379/99-like	Y	B/Sichuan/379/99-like
ADELAIDE	2000	2000-10-03	A	H3	A/Moscow/10/99-like	Y	A/Moscow/10/99-like
ADELAIDE	2000	2000-10-09	A	H3	A/Moscow/10/99-like	Y	A/Moscow/10/99-like
ADELAIDE	2000	2000-10-11	A	H3	A/Moscow/10/99-like	Y	A/Moscow/10/99-like
ADELAIDE	2000	2000-10-11	A	H3	A/Moscow/10/99-like	Y	A/Moscow/10/99-like
ADELAIDE	2000	2000-10-12	A	H1sea	A/New Caledonia/20/99-like	Y	A/New Caledonia/20/99-like
ADELAIDE	2000	2000-10-10	A	H1sea	A/New Caledonia/20/99-like	Y	A/New Caledonia/20/99-like
ADELAIDE	2000	2000-10-03	A	H1sea	A/New Caledonia/20/99-like	Y	A/New Caledonia/20/99-like
ADELAIDE	2000	2000-10-04	A	H3	A/Moscow/10/99-like	Y	A/Moscow/10/99-like
ADELAIDE	2000	2000-10-07	A	H3	A/Moscow/10/99-like	Y	A/Moscow/10/99-like
ADELAIDE	2000	2000-10-07	A	H1sea	A/New Caledonia/20/99-like	Y	A/New Caledonia/20/99-like
ADELAIDE	2000	2000-10-07	A	H1sea	A/New Caledonia/20/99-like	Y	A/New Caledonia/20/99-like
ADELAIDE	2000	2000-09-30	B	B/Yam	B/Sichuan/379/99-like	Y	B/Sichuan/379/99-like
ADELAIDE	2000	2000-09-20	B	B/Yam	B/Sichuan/379/99-like	Y	B/Sichuan/379/99-like
ADELAIDE	2000	2000-09-27	B	B/Yam	B/Sichuan/379/99-like	Y	B/Sichuan/379/99-like
ADELAIDE	2000	2000-09-27	A	H3	A/Moscow/10/99-like	Y	A/Moscow/10/99-like
ADELAIDE	2000	2000-09-24	A	H3	A/Moscow/10/99-like	Y	A/Moscow/10/99-like
ADELAIDE	2000	2000-09-23	A	H3	A/Moscow/10/99-like	Y	A/Moscow/10/99-like
ADELAIDE	2000	2000-09-28	A	H3	A/Moscow/10/99-like	Y	A/Moscow/10/99-like
ADELAIDE	2000	2000-09-28	A	H3	A/Moscow/10/99-like	Y	A/Moscow/10/99-like
ADELAIDE	2000	2000-10-03	A	H3	A/Moscow/10/99-like	Y	A/Moscow/10/99-like
MELBOURNE	2000	2000-10-06	A	H3	A/Moscow/10/99-like	Y	A/Moscow/10/99-like
MELBOURNE	2000	2000-09-20	A	H3	A/Moscow/10/99-like	Y	A/Moscow/10/99-like
MELBOURNE	2000	2000-10-24	B	B/Yam	B/Sichuan/379/99-like	Y	B/Sichuan/379/99-like
MELBOURNE	2000	2000-10-26	A	H3	A/Moscow/10/99-like	Y	A/Moscow/10/99-like
MELBOURNE	2000	2000-10-18	B	B/Yam	B/Sichuan/379/99-like	Y	B/Sichuan/379/99-like
MELBOURNE	2000	2000-10-25	A	H3	A/Moscow/10/99-like	Y	A/Moscow/10/99-like
ADELAIDE	2000	2000-10-01	A	H3	A/Moscow/10/99-like	Y	A/Moscow/10/99-like
ADELAIDE	2000	2000-10-03	A	H3	A/Moscow/10/99-like	Y	A/Moscow/10/99-like
ADELAIDE	2000	2000-10-04	A	H3	A/Moscow/10/99-like	Y	A/Moscow/10/99-like
ADELAIDE	2000	2000-09-29	A	H3	A/Moscow/10/99-like	Y	A/Moscow/10/99-like
ADELAIDE	2000	2000-10-02	A	H1sea	A/New Caledonia/20/99-like	Y	A/New Caledonia/20/99-like
ADELAIDE	2000	2000-10-14	A	H3	A/Moscow/10/99-like	Y	A/Moscow/10/99-like
ADELAIDE	2000	2000-10-16	A	H3	A/Moscow/10/99-like	Y	A/Moscow/10/99-like
ADELAIDE	2000	2000-10-15	A	H1sea	A/New Caledonia/20/99-like	Y	A/New Caledonia/20/99-like
ADELAIDE	2000	2000-10-13	A	H3	A/Moscow/10/99-like	Y	A/Moscow/10/99-like
ADELAIDE	2000	2000-10-11	A	H3	A/Moscow/10/99-like	Y	A/Moscow/10/99-like
ADELAIDE	2000	2000-10-17	A	H3	A/Moscow/10/99-like	Y	A/Moscow/10/99-like
ADELAIDE	2000	2000-10-18	A	H3	A/Moscow/10/99-like	Y	A/Moscow/10/99-like
ADELAIDE	2000	2000-10-19	A	H1sea	A/New Caledonia/20/99-like	Y	A/New Caledonia/20/99-like
ADELAIDE	2000	2000-10-20	A	H1sea	A/New Caledonia/20/99-like	Y	A/New Caledonia/20/99-like
ADELAIDE	2000	2000-10-12	B	B/Yam	B/Sichuan/379/99-like	Y	B/Sichuan/379/99-like
ADELAIDE	2000	2000-10-19	A	H3	A/Moscow/10/99-like	Y	A/Moscow/10/99-like
BRISBANE	2000	2000-09-26	A	H3	A/Moscow/10/99-like	Y	A/Moscow/10/99-like
BRISBANE	2000	2000-09-22	A	H3	A/Moscow/10/99-like	Y	A/Moscow/10/99-like
BRISBANE	2000	2000-09-29	A	H3	A/Moscow/10/99-like	Y	A/Moscow/10/99-like
BRISBANE	2000	2000-09-20	A	H3	A/Moscow/10/99-like	Y	A/Moscow/10/99-like
BRISBANE	2000	2000-09-23	A	H3	A/Moscow/10/99-like	Y	A/Moscow/10/99-like
BRISBANE	2000	2000-09-27	A	H3	A/Moscow/10/99-like	Y	A/Moscow/10/99-like
BRISBANE	2000	2000-09-28	A	H3	A/Moscow/10/99-like	Y	A/Moscow/10/99-like
BRISBANE	2000	2000-10-03	A	H3	A/Moscow/10/99-like	Y	A/Moscow/10/99-like
BRISBANE	2000	2000-10-08	B	B/Yam	B/Sichuan/379/99-like	Y	B/Sichuan/379/99-like
BRISBANE	2000	2000-10-06	B	B/Yam	B/Sichuan/379/99-like	Y	B/Sichuan/379/99-like
BRISBANE	2000	2000-10-03	B	B/Yam	B/Sichuan/379/99-like	Y	B/Sichuan/379/99-like
BRISBANE	2000	2000-10-06	B	B/Yam	B/Sichuan/379/99-like	Y	B/Sichuan/379/99-like
BRISBANE	2000	2000-10-10	B	B/Yam	B/Sichuan/379/99-like	Y	B/Sichuan/379/99-like
BRISBANE	2000	2000-10-17	B	B/Yam	B/Sichuan/379/99-like	Y	B/Sichuan/379/99-like
MELBOURNE	2000	2000-11-01	A	H3	A/Moscow/10/99-like	Y	A/Moscow/10/99-like
ADELAIDE	2000	2000-10-09	B	B/Yam	B/Sichuan/379/99-like	Y	B/Sichuan/379/99-like
ADELAIDE	2000	2000-10-22	A	H3	A/Moscow/10/99-like	Y	A/Moscow/10/99-like
ADELAIDE	2000	2000-10-23	A	H3	A/Moscow/10/99-like	Y	A/Moscow/10/99-like
ADELAIDE	2000	2000-10-23	A	H3	A/Moscow/10/99-like	Y	A/Moscow/10/99-like
ADELAIDE	2000	2000-10-25	A	H3	A/Moscow/10/99-like	Y	A/Moscow/10/99-like
ADELAIDE	2000	2000-10-24	A	H3	A/Moscow/10/99-like	Y	A/Moscow/10/99-like
ADELAIDE	2000	2000-10-22	A	H3	A/Moscow/10/99-like	Y	A/Moscow/10/99-like
ADELAIDE	2000	2000-10-18	A	H3	A/Moscow/10/99-like	Y	A/Moscow/10/99-like
ADELAIDE	2000	2000-10-23	A	H1sea	A/New Caledonia/20/99-like	Y	A/New Caledonia/20/99-like
ADELAIDE	2000	2000-10-19	A	H3	A/Moscow/10/99-like	Y	A/Moscow/10/99-like
ADELAIDE	2000	2000-10-20	B	B/Yam	B/Sichuan/379/99-like	Y	B/Sichuan/379/99-like
ADELAIDE	2000	2000-10-30	A	H3	A/Moscow/10/99-like	Y	A/Moscow/10/99-like
ADELAIDE	2000	2000-10-16	A	H3	A/Moscow/10/99-like	Y	A/Moscow/10/99-like
ADELAIDE	2000	2000-10-15	A	H3	A/Moscow/10/99-like	Y	A/Moscow/10/99-like
PERTH	2000	2000-09-21	A	H1sea	A/New Caledonia/20/99-like	Y	A/New Caledonia/20/99-like
PERTH	2000	2000-09-16	A	H3	A/Moscow/10/99-like	Y	A/Moscow/10/99-like
PERTH	2000	2000-09-16	A	H3	A/Moscow/10/99-like	Y	A/Moscow/10/99-like
PERTH	2000	2000-09-17	A	H3	A/Moscow/10/99-like	Y	A/Moscow/10/99-like
PERTH	2000	2000-09-17	A	H3	A/Moscow/10/99-like	Y	A/Moscow/10/99-like
PERTH	2000	2000-09-17	A	H3	A/Moscow/10/99-like	Y	A/Moscow/10/99-like
PERTH	2000	2000-09-18	A	H1sea	A/New Caledonia/20/99-like	Y	A/New Caledonia/20/99-like
PERTH	2000	2000-09-21	A	H3	A/Moscow/10/99-like	Y	A/Moscow/10/99-like
PERTH	2000	2000-09-23	A	H3	A/Moscow/10/99-like	Y	A/Moscow/10/99-like
PERTH	2000	2000-09-25	A	H1sea	A/New Caledonia/20/99-like	Y	A/New Caledonia/20/99-like
PERTH	2000	2000-09-26	A	H1sea	A/New Caledonia/20/99-like	Y	A/New Caledonia/20/99-like
PERTH	2000	2000-09-16	A	H3	A/Moscow/10/99-like	Y	A/Moscow/10/99-like
PERTH	2000	2000-09-19	A	H3	A/Moscow/10/99-like	Y	A/Moscow/10/99-like
PERTH	2000	2000-09-20	A	H3	A/Moscow/10/99-like	Y	A/Moscow/10/99-like
PERTH	2000	2000-09-21	A	H3	A/Moscow/10/99-like	Y	A/Moscow/10/99-like
PERTH	2000	2000-09-25	A	H3	A/Moscow/10/99-like	Y	A/Moscow/10/99-like
PERTH	2000	2000-09-11	B	B/Yam	B/Sichuan/379/99-like	Y	B/Sichuan/379/99-like
PERTH	2000	2000-09-19	B	B/Yam	B/Sichuan/379/99-like	Y	B/Sichuan/379/99-like
PERTH	2000	2000-09-19	B	B/Yam	B/Sichuan/379/99-like	Y	B/Sichuan/379/99-like
PERTH	2000	2000-09-20	B	B/Yam	B/Sichuan/379/99-like	Y	B/Sichuan/379/99-like
PERTH	2000	2000-09-21	B	B/Yam	B/Sichuan/379/99-like	Y	B/Sichuan/379/99-like
PERTH	2000	2000-09-22	B	B/Yam	B/Sichuan/379/99-like	Y	B/Sichuan/379/99-like
PERTH	2000	2000-10-24	B	B/Yam	B/Sichuan/379/99-like	Y	B/Sichuan/379/99-like
PERTH	2000	2000-11-06	B	B/Yam	B/Sichuan/379/99-like	Y	B/Sichuan/379/99-like
PERTH	2000	2000-11-06	B	B/Yam	B/Sichuan/379/99-like	Y	B/Sichuan/379/99-like
PERTH	2000	2000-11-06	B	B/Yam	B/Sichuan/379/99-like	Y	B/Sichuan/379/99-like
PERTH	2000	2000-11-07	B	B/Yam	B/Sichuan/379/99-like	Y	B/Sichuan/379/99-like
MELBOURNE	2000	2000-10-07	A	H3	A/Moscow/10/99-like	Y	A/Moscow/10/99-like
PERTH	2000	2000-08-30	A	H3	A/Moscow/10/99-like	Y	A/Moscow/10/99-like
PERTH	2000	2000-09-04	A	H1sea	A/New Caledonia/20/99-like	Y	A/New Caledonia/20/99-like
PERTH	2000	2000-09-04	A	H1sea	A/New Caledonia/20/99-like	Y	A/New Caledonia/20/99-like
PERTH	2000	2000-09-07	A	H1sea	A/New Caledonia/20/99-like	Y	A/New Caledonia/20/99-like
PERTH	2000	2000-09-07	A	H1sea	A/New Caledonia/20/99-like	Y	A/New Caledonia/20/99-like
PERTH	2000	2000-09-11	A	H3	A/Moscow/10/99-like	Y	A/Moscow/10/99-like
PERTH	2000	2000-09-12	A	H3	A/Moscow/10/99-like	Y	A/Moscow/10/99-like
PERTH	2000	2000-09-12	A	H3	A/Moscow/10/99-like	Y	A/Moscow/10/99-like
PERTH	2000	2000-09-14	A	H1sea	A/New Caledonia/20/99-like	Y	A/New Caledonia/20/99-like
PERTH	2000	2000-09-14	A	H1sea	A/New Caledonia/20/99-like	Y	A/New Caledonia/20/99-like
PERTH	2000	2000-09-19	A	H1sea	A/New Caledonia/20/99-like	Y	A/New Caledonia/20/99-like
PERTH	2000	2000-09-19	A	H1sea	A/New Caledonia/20/99-like	Y	A/New Caledonia/20/99-like
PERTH	2000	2000-09-20	A	H3	A/Moscow/10/99-like	Y	A/Moscow/10/99-like
PERTH	2000	2000-09-19	A	H1sea	A/New Caledonia/20/99-like	Y	A/New Caledonia/20/99-like
PERTH	2000	2000-09-19	A	H1sea	A/New Caledonia/20/99-like	Y	A/New Caledonia/20/99-like
PERTH	2000	2000-10-04	A	H3	A/Moscow/10/99-like	Y	A/Moscow/10/99-like
PERTH	2000	2000-10-11	A	H3	A/Moscow/10/99-like	Y	A/Moscow/10/99-like
PERTH	2000	2000-10-17	A	H3	A/Moscow/10/99-like	Y	A/Moscow/10/99-like
PERTH	2000	2000-10-20	A	H3	A/Moscow/10/99-like	Y	A/Moscow/10/99-like
PERTH	2000	2000-09-25	A	H3	A/Moscow/10/99-like	Y	A/Moscow/10/99-like
PERTH	2000	2000-10-14	A	H3	A/Moscow/10/99-like	Y	A/Moscow/10/99-like
PERTH	2000	2000-10-18	A	H3	A/Moscow/10/99-like	Y	A/Moscow/10/99-like
PERTH	2000	2000-10-16	A	H1sea	A/New Caledonia/20/99-like	Y	A/New Caledonia/20/99-like
PERTH	2000	2000-10-19	A	H3	A/Moscow/10/99-like	Y	A/Moscow/10/99-like
PERTH	2000	2000-10-25	A	H3	A/Moscow/10/99-like	Y	A/Moscow/10/99-like
PERTH	2000	2000-10-17	A	H3	A/Moscow/10/99-like	Y	A/Moscow/10/99-like
PERTH	2000	2000-10-20	A	H3	A/Moscow/10/99-like	Y	A/Moscow/10/99-like
PERTH	2000	2000-10-24	A	H1sea	A/New Caledonia/20/99-like	Y	A/New Caledonia/20/99-like
PERTH	2000	2000-10-24	A	H1sea	A/New Caledonia/20/99-like	Y	A/New Caledonia/20/99-like
PERTH	2000	2000-10-24	A	H3	A/Moscow/10/99-like	Y	A/Moscow/10/99-like
PERTH	2000	2000-09-20	A	H3	A/Moscow/10/99-like	Y	A/Moscow/10/99-like
PERTH	2000	2000-09-27	A	H3	A/Moscow/10/99-like	Y	A/Moscow/10/99-like
PERTH	2000	2000-10-11	A	H3	A/Moscow/10/99-like	Y	A/Moscow/10/99-like
PERTH	2000	2000-08-28	B	B/Yam	B/Sichuan/379/99-like	Y	B/Sichuan/379/99-like
PERTH	2000	2000-09-04	B	B/Yam	B/Sichuan/379/99-like	Y	B/Sichuan/379/99-like
PERTH	2000	2000-10-05	B	B/Yam	B/Sichuan/379/99-like	Y	B/Sichuan/379/99-like
PERTH	2000	2000-09-29	B	B/Yam	B/Sichuan/379/99-like	Y	B/Sichuan/379/99-like
PERTH	2000	2000-10-11	B	B/Yam	B/Sichuan/379/99-like	Y	B/Sichuan/379/99-like
PERTH	2000	2000-10-26	B	B/Yam	B/Sichuan/379/99-like	Y	B/Sichuan/379/99-like
PERTH	2000	2000-09-20	B	B/Yam	B/Sichuan/379/99-like	Y	B/Sichuan/379/99-like
PERTH	2000	2000-08-28	B	B/Yam	B/Sichuan/379/99-like	Y	B/Sichuan/379/99-like
PERTH	2001	2001-01-02	A	H3	A/Moscow/10/99-like	Y	A/Moscow/10/99-like
PERTH	2001	2001-02-03	B	B/Yam	B/Sichuan/379/99-like	Y	B/Sichuan/379/99-like
PERTH	2001	2001-03-02	B	B/Yam	B/Sichuan/379/99-like	Y	B/Sichuan/379/99-like
SYDNEY	2001	2001-03-26	A	H3	A/Moscow/10/99-like	Y	A/Moscow/10/99-like
ADELAIDE	2001	2001-01-25	B	B/Yam	B/Sichuan/379/99-like	Y	B/Sichuan/379/99-like
ADELAIDE	2001	2001-03-10	B	B/Yam	B/Sichuan/379/99-like	Y	B/Sichuan/379/99-like
SYDNEY	2001	2001-04-06	A	H3	A/Moscow/10/99-like	Y	A/Moscow/10/99-like
ADELAIDE	2001	2001-01-30	A	H3	A/Moscow/10/99-like	Y	A/Moscow/10/99-like
SYDNEY	2001	2001-05-14	A	H1sea	A/New Caledonia/20/99-like	Y	A/New Caledonia/20/99-like
SYDNEY	2001	2001-05-11	B	B/Yam	B/Sichuan/379/99-like	Y	B/Sichuan/379/99-like
MELBOURNE	2001	2001-05-24	B	B/Yam	B/Sichuan/379/99-like	Y	B/Sichuan/379/99-like
MELBOURNE	2000	2000-02-18	A	H3	A/Moscow/10/99-like	Y	A/Moscow/10/99-like
MELBOURNE	2001	2001-02-14	A	H3	A/Moscow/10/99-like	Y	A/Moscow/10/99-like
MELBOURNE	2001	2001-03-13	A	H3	A/Moscow/10/99-like	Y	A/Moscow/10/99-like
MELBOURNE	2001	2001-06-07	B	B/Yam	B/Sichuan/379/99-like	Y	B/Sichuan/379/99-like
PERTH	2001	2001-05-07	A	H1sea	A/New Caledonia/20/99-like	Y	A/New Caledonia/20/99-like
PERTH	2001	2001-05-07	B	B/Yam	B/Sichuan/379/99-like	Y	B/Sichuan/379/99-like
SYDNEY	2001	2001-06-02	A	H1sea	A/New Caledonia/20/99-like	Y	A/New Caledonia/20/99-like
SYDNEY	2001	2001-05-28	A	H1sea	A/New Caledonia/20/99-like	Y	A/New Caledonia/20/99-like
SYDNEY	2001	2001-06-13	A	H1sea	A/New Caledonia/20/99-like	Y	A/New Caledonia/20/99-like
SYDNEY	2001	2001-06-13	A	H1sea	A/New Caledonia/20/99-like	Y	A/New Caledonia/20/99-like
MELBOURNE	2001	2001-06-19	A	H3	A/Moscow/10/99-like	Y	A/Moscow/10/99-like
SYDNEY	2001	2001-06-28	A	H1sea	A/New Caledonia/20/99-like	Y	A/New Caledonia/20/99-like
SYDNEY	2001	2001-06-29	A	H1sea	A/New Caledonia/20/99-like	Y	A/New Caledonia/20/99-like
SYDNEY	2001	2001-06-27	A	H1sea	A/New Caledonia/20/99-like	Y	A/New Caledonia/20/99-like
MELBOURNE	2001	2001-07-13	A	H1sea	A/New Caledonia/20/99-like	Y	A/New Caledonia/20/99-like
BRISBANE	2001	2001-07-03	A	H1sea	A/New Caledonia/20/99-like	Y	A/New Caledonia/20/99-like
BRISBANE	2001	2001-01-15	B	B/Yam	B/Sichuan/379/99-like	Y	B/Sichuan/379/99-like
BRISBANE	2001	2001-07-05	B	B/Yam	B/Sichuan/379/99-like	Y	B/Sichuan/379/99-like
MELBOURNE	2001	2001-07-20	B	B/Yam	B/Sichuan/379/99-like	Y	B/Sichuan/379/99-like
MELBOURNE	2001	2001-07-14	A	H1sea	A/New Caledonia/20/99-like	Y	A/New Caledonia/20/99-like
BRISBANE	2001	2001-01-07	B	B/Yam	B/Sichuan/379/99-like	Y	B/Sichuan/379/99-like
PERTH	2001	2001-06-19	A	H1sea	A/New Caledonia/20/99-like	Y	A/New Caledonia/20/99-like
PERTH	2001	2001-07-03	A	H1sea	A/New Caledonia/20/99-like	Y	A/New Caledonia/20/99-like
PERTH	2001	2001-07-11	A	H1sea	A/New Caledonia/20/99-like	Y	A/New Caledonia/20/99-like
PERTH	2001	2001-07-09	A	H1sea	A/New Caledonia/20/99-like	Y	A/New Caledonia/20/99-like
PERTH	2001	2001-07-11	A	H3	A/Moscow/10/99-like	Y	A/Moscow/10/99-like
PERTH	2001	2001-07-17	A	H1sea	A/New Caledonia/20/99-like	Y	A/New Caledonia/20/99-like
PERTH	2001	2001-07-13	A	H1sea	A/New Caledonia/20/99-like	Y	A/New Caledonia/20/99-like
SYDNEY	2001	2001-07-06	A	H1sea	A/New Caledonia/20/99-like	Y	A/New Caledonia/20/99-like
SYDNEY	2001	2001-07-07	A	H1sea	A/New Caledonia/20/99-like	Y	A/New Caledonia/20/99-like
SYDNEY	2001	2001-07-12	A	H1sea	A/New Caledonia/20/99-like	Y	A/New Caledonia/20/99-like
SYDNEY	2001	2001-07-16	A	H1sea	A/New Caledonia/20/99-like	Y	A/New Caledonia/20/99-like
MELBOURNE	2001	2001-07-19	A	H1sea	A/New Caledonia/20/99-like	Y	A/New Caledonia/20/99-like
MELBOURNE	2001	2001-07-27	A	H1sea	A/New Caledonia/20/99-like	Y	A/New Caledonia/20/99-like
SYDNEY	2001	2001-06-29	A	H1sea	A/New Caledonia/20/99-like	Y	A/New Caledonia/20/99-like
SYDNEY	2001	2001-06-27	A	H1sea	A/New Caledonia/20/99-like	Y	A/New Caledonia/20/99-like
SYDNEY	2001	2001-07-05	A	H1sea	A/New Caledonia/20/99-like	Y	A/New Caledonia/20/99-like
SYDNEY	2001	2001-07-05	A	H1sea	A/New Caledonia/20/99-like	Y	A/New Caledonia/20/99-like
SYDNEY	2001	2001-07-11	A	H1sea	A/New Caledonia/20/99-like	Y	A/New Caledonia/20/99-like
SYDNEY	2001	2001-07-10	A	H1sea	A/New Caledonia/20/99-like	Y	A/New Caledonia/20/99-like
SYDNEY	2001	2001-07-11	A	H1sea	A/New Caledonia/20/99-like	Y	A/New Caledonia/20/99-like
SYDNEY	2001	2001-07-12	A	H1sea	A/New Caledonia/20/99-like	Y	A/New Caledonia/20/99-like
SYDNEY	2001	2001-07-14	A	H1sea	A/New Caledonia/20/99-like	Y	A/New Caledonia/20/99-like
SYDNEY	2001	2001-07-16	A	H1sea	A/New Caledonia/20/99-like	Y	A/New Caledonia/20/99-like
SYDNEY	2001	2001-07-18	A	H1sea	A/New Caledonia/20/99-like	Y	A/New Caledonia/20/99-like
MELBOURNE	2001	2001-07-21	A	H1sea	A/New Caledonia/20/99-like	Y	A/New Caledonia/20/99-like
BRISBANE	2001	2001-06-22	A	H1sea	A/New Caledonia/20/99-like	Y	A/New Caledonia/20/99-like
BRISBANE	2001	2001-07-10	A	H1sea	A/New Caledonia/20/99-like	Y	A/New Caledonia/20/99-like
BRISBANE	2001	2001-07-16	A	H1sea	A/New Caledonia/20/99-like	Y	A/New Caledonia/20/99-like
BRISBANE	2001	2001-07-14	A	H3	A/Moscow/10/99-like	Y	A/Moscow/10/99-like
BRISBANE	2001	2001-07-11	A	H1sea	A/New Caledonia/20/99-like	Y	A/New Caledonia/20/99-like
BRISBANE	2001	2001-07-15	B	B/Yam	B/Sichuan/379/99-like	Y	B/Sichuan/379/99-like
ADELAIDE	2001	2001-07-07	A	H1sea	A/New Caledonia/20/99-like	Y	A/New Caledonia/20/99-like
BRISBANE	2001	2001-07-06	A	H1sea	A/New Caledonia/20/99-like	Y	A/New Caledonia/20/99-like
BRISBANE	2001	2001-07-11	A	H1sea	A/New Caledonia/20/99-like	Y	A/New Caledonia/20/99-like
MELBOURNE	2001	2001-07-26	A	H3	A/Moscow/10/99-like	Y	A/Moscow/10/99-like
MELBOURNE	2001	2001-07-30	A	H1sea	A/New Caledonia/20/99-like	Y	A/New Caledonia/20/99-like
MELBOURNE	2001	2001-07-30	A	H3	A/Moscow/10/99-like	Y	A/Moscow/10/99-like
BRISBANE	2001	2001-07-21	A	H1sea	A/New Caledonia/20/99-like	Y	A/New Caledonia/20/99-like
BRISBANE	2001	2001-07-17	A	H1sea	A/New Caledonia/20/99-like	Y	A/New Caledonia/20/99-like
BRISBANE	2001	2001-07-20	A	H1sea	A/New Caledonia/20/99-like	Y	A/New Caledonia/20/99-like
BRISBANE	2001	2001-07-22	A	H1sea	A/New Caledonia/20/99-like	Y	A/New Caledonia/20/99-like
BRISBANE	2001	2001-07-27	A	H1sea	A/New Caledonia/20/99-like	Y	A/New Caledonia/20/99-like
BRISBANE	2001	2001-07-20	B	B/Yam	B/Sichuan/379/99-like	Y	B/Sichuan/379/99-like
MELBOURNE	2001	2001-08-03	A	H3	A/Moscow/10/99-like	Y	A/Moscow/10/99-like
MELBOURNE	2001	2001-08-10	A	H1sea	A/New Caledonia/20/99-like	Y	A/New Caledonia/20/99-like
BRISBANE	2001	2001-07-20	A	H1sea	A/New Caledonia/20/99-like	Y	A/New Caledonia/20/99-like
BRISBANE	2001	2001-07-28	A	H1sea	A/New Caledonia/20/99-like	Y	A/New Caledonia/20/99-like
BRISBANE	2001	2001-08-08	A	H1sea	A/New Caledonia/20/99-like	Y	A/New Caledonia/20/99-like
BRISBANE	2001	2001-08-03	A	H1sea	A/New Caledonia/20/99-like	Y	A/New Caledonia/20/99-like
BRISBANE	2001	2001-08-05	A	H3	A/Moscow/10/99-like	Y	A/Moscow/10/99-like
BRISBANE	2001	2001-07-20	A	H3	A/Moscow/10/99-like	Y	A/Moscow/10/99-like
BRISBANE	2001	2001-08-08	B	B/Yam	B/Sichuan/379/99-like	Y	B/Sichuan/379/99-like
BRISBANE	2001	2001-07-26	A	H1sea	A/New Caledonia/20/99-like	Y	A/New Caledonia/20/99-like
BRISBANE	2001	2001-07-20	A	H1sea	A/New Caledonia/20/99-like	Y	A/New Caledonia/20/99-like
BRISBANE	2001	2001-07-30	A	H1sea	A/New Caledonia/20/99-like	Y	A/New Caledonia/20/99-like
BRISBANE	2001	2001-07-31	A	H1sea	A/New Caledonia/20/99-like	Y	A/New Caledonia/20/99-like
BRISBANE	2001	2001-07-30	A	H1sea	A/New Caledonia/20/99-like	Y	A/New Caledonia/20/99-like
BRISBANE	2001	2001-08-02	A	H1sea	A/New Caledonia/20/99-like	Y	A/New Caledonia/20/99-like
BRISBANE	2001	2001-07-24	A	H1sea	A/New Caledonia/20/99-like	Y	A/New Caledonia/20/99-like
BRISBANE	2001	2001-07-30	A	H1sea	A/New Caledonia/20/99-like	Y	A/New Caledonia/20/99-like
BRISBANE	2001	2001-08-04	A	H1sea	A/New Caledonia/20/99-like	Y	A/New Caledonia/20/99-like
BRISBANE	2001	2001-07-28	A	H1sea	A/New Caledonia/20/99-like	Y	A/New Caledonia/20/99-like
BRISBANE	2001	2001-08-02	A	H1sea	A/New Caledonia/20/99-like	Y	A/New Caledonia/20/99-like
BRISBANE	2001	2001-07-31	A	H1sea	A/New Caledonia/20/99-like	Y	A/New Caledonia/20/99-like
BRISBANE	2001	2001-07-31	A	H1sea	A/New Caledonia/20/99-like	Y	A/New Caledonia/20/99-like
BRISBANE	2001	2001-08-02	A	H1sea	A/New Caledonia/20/99-like	Y	A/New Caledonia/20/99-like
BRISBANE	2001	2001-08-01	A	H1sea	A/New Caledonia/20/99-like	Y	A/New Caledonia/20/99-like
BRISBANE	2001	2001-07-20	A	H1sea	A/New Caledonia/20/99-like	Y	A/New Caledonia/20/99-like
BRISBANE	2001	2001-07-20	A	H1sea	A/New Caledonia/20/99-like	Y	A/New Caledonia/20/99-like
BRISBANE	2001	2001-07-27	A	H1sea	A/New Caledonia/20/99-like	Y	A/New Caledonia/20/99-like
BRISBANE	2001	2001-07-29	A	H1sea	A/New Caledonia/20/99-like	Y	A/New Caledonia/20/99-like
BRISBANE	2001	2001-07-27	A	H1sea	A/New Caledonia/20/99-like	Y	A/New Caledonia/20/99-like
BRISBANE	2001	2001-07-28	A	H1sea	A/New Caledonia/20/99-like	Y	A/New Caledonia/20/99-like
BRISBANE	2001	2001-07-30	A	H1sea	A/New Caledonia/20/99-like	Y	A/New Caledonia/20/99-like
BRISBANE	2001	2001-07-31	A	H1sea	A/New Caledonia/20/99-like	Y	A/New Caledonia/20/99-like
BRISBANE	2001	2001-07-31	A	H1sea	A/New Caledonia/20/99-like	Y	A/New Caledonia/20/99-like
BRISBANE	2001	2001-07-20	A	H1sea	A/New Caledonia/20/99-like	Y	A/New Caledonia/20/99-like
BRISBANE	2001	2001-07-20	B	B/Yam	B/Sichuan/379/99-like	Y	B/Sichuan/379/99-like
SYDNEY	2001	2001-07-24	A	H1sea	A/New Caledonia/20/99-like	Y	A/New Caledonia/20/99-like
SYDNEY	2001	2001-07-18	A	H1sea	A/New Caledonia/20/99-like	Y	A/New Caledonia/20/99-like
SYDNEY	2001	2001-07-30	A	H1sea	A/New Caledonia/20/99-like	Y	A/New Caledonia/20/99-like
SYDNEY	2001	2001-07-30	A	H1sea	A/New Caledonia/20/99-like	Y	A/New Caledonia/20/99-like
SYDNEY	2001	2001-08-02	A	H1sea	A/New Caledonia/20/99-like	Y	A/New Caledonia/20/99-like
SYDNEY	2001	2001-07-30	A	H1sea	A/New Caledonia/20/99-like	Y	A/New Caledonia/20/99-like
SYDNEY	2001	2001-07-27	A	H1sea	A/New Caledonia/20/99-like	Y	A/New Caledonia/20/99-like
SYDNEY	2001	2001-07-19	A	H1sea	A/New Caledonia/20/99-like	Y	A/New Caledonia/20/99-like
SYDNEY	2001	2001-08-06	A	H1sea	A/New Caledonia/20/99-like	Y	A/New Caledonia/20/99-like
SYDNEY	2001	2001-08-03	A	H1sea	A/New Caledonia/20/99-like	Y	A/New Caledonia/20/99-like
SYDNEY	2001	2001-08-06	A	H1sea	A/New Caledonia/20/99-like	Y	A/New Caledonia/20/99-like
SYDNEY	2001	2001-07-31	A	H1sea	A/New Caledonia/20/99-like	Y	A/New Caledonia/20/99-like
SYDNEY	2001	2001-07-31	A	H1sea	A/New Caledonia/20/99-like	Y	A/New Caledonia/20/99-like
SYDNEY	2001	2001-07-31	A	H1sea	A/New Caledonia/20/99-like	Y	A/New Caledonia/20/99-like
SYDNEY	2001	2001-08-02	A	H1sea	A/New Caledonia/20/99-like	Y	A/New Caledonia/20/99-like
SYDNEY	2001	2001-08-02	A	H1sea	A/New Caledonia/20/99-like	Y	A/New Caledonia/20/99-like
SYDNEY	2001	2001-09-27	A	H1sea	A/New Caledonia/20/99-like	Y	A/New Caledonia/20/99-like
MELBOURNE	2001	2001-08-14	A	H1sea	A/New Caledonia/20/99-like	Y	A/New Caledonia/20/99-like
MELBOURNE	2001	2001-08-18	A	H1sea	A/New Caledonia/20/99-like	Y	A/New Caledonia/20/99-like
MELBOURNE	2001	2001-08-10	A	H1sea	A/New Caledonia/20/99-like	Y	A/New Caledonia/20/99-like
MELBOURNE	2001	2001-08-16	A	H1sea	A/New Caledonia/20/99-like	Y	A/New Caledonia/20/99-like
MELBOURNE	2001	2001-08-16	A	H1sea	A/New Caledonia/20/99-like	Y	A/New Caledonia/20/99-like
MELBOURNE	2001	2001-08-17	A	H1sea	A/New Caledonia/20/99-like	Y	A/New Caledonia/20/99-like
PERTH	2001	2001-04-28	A	H3	A/Moscow/10/99-like	Y	A/Moscow/10/99-like
PERTH	2001	2001-05-01	A	H3	A/Moscow/10/99-like	Y	A/Moscow/10/99-like
PERTH	2001	2001-06-16	A	H3	A/Moscow/10/99-like	Y	A/Moscow/10/99-like
PERTH	2001	2001-06-27	A	H3	A/Moscow/10/99-like	Y	A/Moscow/10/99-like
PERTH	2001	2001-07-13	A	H1sea	A/New Caledonia/20/99-like	Y	A/New Caledonia/20/99-like
PERTH	2001	2001-07-21	A	H1sea	A/New Caledonia/20/99-like	Y	A/New Caledonia/20/99-like
PERTH	2001	2001-07-24	A	H1sea	A/New Caledonia/20/99-like	Y	A/New Caledonia/20/99-like
PERTH	2001	2001-07-23	A	H1sea	A/New Caledonia/20/99-like	Y	A/New Caledonia/20/99-like
PERTH	2001	2001-07-25	A	H1sea	A/New Caledonia/20/99-like	Y	A/New Caledonia/20/99-like
PERTH	2001	2001-07-30	A	H1sea	A/New Caledonia/20/99-like	Y	A/New Caledonia/20/99-like
PERTH	2001	2001-07-30	A	H1sea	A/New Caledonia/20/99-like	Y	A/New Caledonia/20/99-like
PERTH	2001	2001-04-04	B	B/Yam	B/Sichuan/379/99-like	Y	B/Sichuan/379/99-like
PERTH	2001	2001-08-13	A	H1sea	A/New Caledonia/20/99-like	Y	A/New Caledonia/20/99-like
PERTH	2001	2001-07-31	A	H1sea	A/New Caledonia/20/99-like	Y	A/New Caledonia/20/99-like
PERTH	2001	2001-08-01	A	H1sea	A/New Caledonia/20/99-like	Y	A/New Caledonia/20/99-like
PERTH	2001	2001-08-04	A	H1sea	A/New Caledonia/20/99-like	Y	A/New Caledonia/20/99-like
PERTH	2001	2001-08-06	A	H1sea	A/New Caledonia/20/99-like	Y	A/New Caledonia/20/99-like
PERTH	2001	2001-08-06	A	H1sea	A/New Caledonia/20/99-like	Y	A/New Caledonia/20/99-like
PERTH	2001	2001-08-07	A	H1sea	A/New Caledonia/20/99-like	Y	A/New Caledonia/20/99-like
PERTH	2001	2001-08-10	A	H1sea	A/New Caledonia/20/99-like	Y	A/New Caledonia/20/99-like
PERTH	2001	2001-08-12	A	H1sea	A/New Caledonia/20/99-like	Y	A/New Caledonia/20/99-like
PERTH	2001	2001-08-13	A	H1sea	A/New Caledonia/20/99-like	Y	A/New Caledonia/20/99-like
PERTH	2001	2001-08-03	A	H1sea	A/New Caledonia/20/99-like	Y	A/New Caledonia/20/99-like
BRISBANE	2001	2001-07-25	A	H1sea	A/New Caledonia/20/99-like	Y	A/New Caledonia/20/99-like
BRISBANE	2001	2001-07-22	A	H1sea	A/New Caledonia/20/99-like	Y	A/New Caledonia/20/99-like
BRISBANE	2001	2001-07-21	A	H1sea	A/New Caledonia/20/99-like	Y	A/New Caledonia/20/99-like
BRISBANE	2001	2001-07-20	A	H1sea	A/New Caledonia/20/99-like	Y	A/New Caledonia/20/99-like
BRISBANE	2001	2001-08-02	A	H1sea	A/New Caledonia/20/99-like	Y	A/New Caledonia/20/99-like
BRISBANE	2001	2001-08-02	A	H3	A/Moscow/10/99-like	Y	A/Moscow/10/99-like
BRISBANE	2001	2001-08-01	A	H1sea	A/New Caledonia/20/99-like	Y	A/New Caledonia/20/99-like
PERTH	2001	2001-08-07	A	H1sea	A/New Caledonia/20/99-like	Y	A/New Caledonia/20/99-like
PERTH	2001	2001-08-11	A	H1sea	A/New Caledonia/20/99-like	Y	A/New Caledonia/20/99-like
PERTH	2001	2001-08-01	A	H1sea	A/New Caledonia/20/99-like	Y	A/New Caledonia/20/99-like
PERTH	2001	2001-08-12	A	H1sea	A/New Caledonia/20/99-like	Y	A/New Caledonia/20/99-like
MELBOURNE	2001	2001-08-22	A	H1sea	A/New Caledonia/20/99-like	Y	A/New Caledonia/20/99-like
ADELAIDE	2001	2001-08-10	A	H1sea	A/New Caledonia/20/99-like	Y	A/New Caledonia/20/99-like
ADELAIDE	2001	2001-08-02	A	H1sea	A/New Caledonia/20/99-like	Y	A/New Caledonia/20/99-like
BRISBANE	2001	2001-07-30	A	H3	A/Moscow/10/99-like	Y	A/Moscow/10/99-like
BRISBANE	2001	2001-08-09	A	H3	A/Moscow/10/99-like	Y	A/Moscow/10/99-like
BRISBANE	2001	2001-08-06	A	H1sea	A/New Caledonia/20/99-like	Y	A/New Caledonia/20/99-like
BRISBANE	2001	2001-08-04	A	H1sea	A/New Caledonia/20/99-like	Y	A/New Caledonia/20/99-like
ADELAIDE	2001	2001-07-31	A	H1sea	A/New Caledonia/20/99-like	Y	A/New Caledonia/20/99-like
ADELAIDE	2001	2001-07-31	A	H1sea	A/New Caledonia/20/99-like	Y	A/New Caledonia/20/99-like
ADELAIDE	2001	2001-08-16	A	H1sea	A/New Caledonia/20/99-like	Y	A/New Caledonia/20/99-like
BRISBANE	2001	2001-07-25	A	H1sea	A/New Caledonia/20/99-like	Y	A/New Caledonia/20/99-like
BRISBANE	2001	2001-07-25	A	H1sea	A/New Caledonia/20/99-like	Y	A/New Caledonia/20/99-like
BRISBANE	2001	2001-08-01	A	H1sea	A/New Caledonia/20/99-like	Y	A/New Caledonia/20/99-like
BRISBANE	2001	2001-08-04	A	H1sea	A/New Caledonia/20/99-like	Y	A/New Caledonia/20/99-like
BRISBANE	2001	2001-08-10	A	H1sea	A/New Caledonia/20/99-like	Y	A/New Caledonia/20/99-like
BRISBANE	2001	2001-07-24	A	H1sea	A/New Caledonia/20/99-like	Y	A/New Caledonia/20/99-like
BRISBANE	2001	2001-08-03	A	H1sea	A/New Caledonia/20/99-like	Y	A/New Caledonia/20/99-like
BRISBANE	2001	2001-08-07	A	H1sea	A/New Caledonia/20/99-like	Y	A/New Caledonia/20/99-like
BRISBANE	2001	2001-08-09	A	H1sea	A/New Caledonia/20/99-like	Y	A/New Caledonia/20/99-like
BRISBANE	2001	2001-08-09	A	H1sea	A/New Caledonia/20/99-like	Y	A/New Caledonia/20/99-like
BRISBANE	2001	2001-07-30	A	H1sea	A/New Caledonia/20/99-like	Y	A/New Caledonia/20/99-like
MELBOURNE	2001	2001-08-23	B	B/Yam	B/Sichuan/379/99-like	Y	B/Sichuan/379/99-like
MELBOURNE	2001	2001-08-23	A	H3	A/Moscow/10/99-like	Y	A/Moscow/10/99-like
MELBOURNE	2001	2001-08-20	A	H1sea	A/New Caledonia/20/99-like	Y	A/New Caledonia/20/99-like
BRISBANE	2001	2001-08-06	A	H1sea	A/New Caledonia/20/99-like	Y	A/New Caledonia/20/99-like
BRISBANE	2001	2001-07-27	A	H1sea	A/New Caledonia/20/99-like	Y	A/New Caledonia/20/99-like
BRISBANE	2001	2001-08-10	A	H1sea	A/New Caledonia/20/99-like	Y	A/New Caledonia/20/99-like
BRISBANE	2001	2001-08-10	A	H1sea	A/New Caledonia/20/99-like	Y	A/New Caledonia/20/99-like
BRISBANE	2001	2001-08-10	A	H1sea	A/New Caledonia/20/99-like	Y	A/New Caledonia/20/99-like
BRISBANE	2001	2001-08-08	A	H1sea	A/New Caledonia/20/99-like	Y	A/New Caledonia/20/99-like
BRISBANE	2001	2001-07-20	A	H1sea	A/New Caledonia/20/99-like	Y	A/New Caledonia/20/99-like
BRISBANE	2001	2001-08-01	A	H1sea	A/New Caledonia/20/99-like	Y	A/New Caledonia/20/99-like
BRISBANE	2001	2001-08-01	A	H1sea	A/New Caledonia/20/99-like	Y	A/New Caledonia/20/99-like
MELBOURNE	2001	2001-08-22	A	H1sea	A/New Caledonia/20/99-like	Y	A/New Caledonia/20/99-like
MELBOURNE	2001	2001-08-21	A	H3	A/Moscow/10/99-like	Y	A/Moscow/10/99-like
MELBOURNE	2001	2001-08-21	A	H3	A/Moscow/10/99-like	Y	A/Moscow/10/99-like
BRISBANE	2001	2001-08-04	A	H1sea	A/New Caledonia/20/99-like	Y	A/New Caledonia/20/99-like
BRISBANE	2001	2001-08-07	A	H1sea	A/New Caledonia/20/99-like	Y	A/New Caledonia/20/99-like
BRISBANE	2001	2001-08-13	A	H1sea	A/New Caledonia/20/99-like	Y	A/New Caledonia/20/99-like
BRISBANE	2001	2001-08-01	A	H1sea	A/New Caledonia/20/99-like	Y	A/New Caledonia/20/99-like
BRISBANE	2001	2001-08-03	A	H1sea	A/New Caledonia/20/99-like	Y	A/New Caledonia/20/99-like
BRISBANE	2001	2001-08-01	A	H1sea	A/New Caledonia/20/99-like	Y	A/New Caledonia/20/99-like
BRISBANE	2001	2001-08-08	A	H1sea	A/New Caledonia/20/99-like	Y	A/New Caledonia/20/99-like
BRISBANE	2001	2001-08-10	A	H1sea	A/New Caledonia/20/99-like	Y	A/New Caledonia/20/99-like
BRISBANE	2001	2001-07-24	A	H3	A/Moscow/10/99-like	Y	A/Moscow/10/99-like
BRISBANE	2001	2001-08-10	A	H3	A/Moscow/10/99-like	Y	A/Moscow/10/99-like
BRISBANE	2001	2001-08-03	A	H1sea	A/New Caledonia/20/99-like	Y	A/New Caledonia/20/99-like
BRISBANE	2001	2001-08-07	A	H1sea	A/New Caledonia/20/99-like	Y	A/New Caledonia/20/99-like
BRISBANE	2001	2001-08-07	A	H1sea	A/New Caledonia/20/99-like	Y	A/New Caledonia/20/99-like
BRISBANE	2001	2001-08-03	A	H1sea	A/New Caledonia/20/99-like	Y	A/New Caledonia/20/99-like
BRISBANE	2001	2001-08-04	A	H1sea	A/New Caledonia/20/99-like	Y	A/New Caledonia/20/99-like
ADELAIDE	2001	2001-08-13	A	H1sea	A/New Caledonia/20/99-like	Y	A/New Caledonia/20/99-like
BRISBANE	2001	2001-08-08	A	H1sea	A/New Caledonia/20/99-like	Y	A/New Caledonia/20/99-like
BRISBANE	2001	2001-08-11	A	H3	A/Moscow/10/99-like	Y	A/Moscow/10/99-like
BRISBANE	2001	2001-08-09	A	H1sea	A/New Caledonia/20/99-like	Y	A/New Caledonia/20/99-like
BRISBANE	2001	2001-08-09	A	H1sea	A/New Caledonia/20/99-like	Y	A/New Caledonia/20/99-like
BRISBANE	2001	2001-07-31	A	H1sea	A/New Caledonia/20/99-like	Y	A/New Caledonia/20/99-like
BRISBANE	2001	2001-07-29	A	H1sea	A/New Caledonia/20/99-like	Y	A/New Caledonia/20/99-like
BRISBANE	2001	2001-08-07	A	H1sea	A/New Caledonia/20/99-like	Y	A/New Caledonia/20/99-like
BRISBANE	2001	2001-08-15	A	H1sea	A/New Caledonia/20/99-like	Y	A/New Caledonia/20/99-like
MELBOURNE	2001	2001-08-22	A	H1sea	A/New Caledonia/20/99-like	Y	A/New Caledonia/20/99-like
MELBOURNE	2001	2001-08-23	A	H1sea	A/New Caledonia/20/99-like	Y	A/New Caledonia/20/99-like
MELBOURNE	2001	2001-08-29	A	H1sea	A/New Caledonia/20/99-like	Y	A/New Caledonia/20/99-like
MELBOURNE	2001	2001-08-31	A	H1sea	A/New Caledonia/20/99-like	Y	A/New Caledonia/20/99-like
MELBOURNE	2001	2001-08-26	A	H1sea	A/New Caledonia/20/99-like	Y	A/New Caledonia/20/99-like
PERTH	2001	2001-07-24	B	B/Yam	B/Sichuan/379/99-like	Y	B/Sichuan/379/99-like
PERTH	2001	2001-07-25	A	H1sea	A/New Caledonia/20/99-like	Y	A/New Caledonia/20/99-like
PERTH	2001	2001-07-27	A	H1sea	A/New Caledonia/20/99-like	Y	A/New Caledonia/20/99-like
PERTH	2001	2001-08-13	A	H1sea	A/New Caledonia/20/99-like	Y	A/New Caledonia/20/99-like
PERTH	2001	2001-08-15	A	H1sea	A/New Caledonia/20/99-like	Y	A/New Caledonia/20/99-like
BRISBANE	2001	2001-08-07	A	H1sea	A/New Caledonia/20/99-like	Y	A/New Caledonia/20/99-like
BRISBANE	2001	2001-08-08	A	H1sea	A/New Caledonia/20/99-like	Y	A/New Caledonia/20/99-like
BRISBANE	2001	2001-08-14	A	H1sea	A/New Caledonia/20/99-like	Y	A/New Caledonia/20/99-like
BRISBANE	2001	2001-08-16	A	H1sea	A/New Caledonia/20/99-like	Y	A/New Caledonia/20/99-like
BRISBANE	2001	2001-08-19	A	H1sea	A/New Caledonia/20/99-like	Y	A/New Caledonia/20/99-like
BRISBANE	2001	2001-08-17	A	H1sea	A/New Caledonia/20/99-like	Y	A/New Caledonia/20/99-like
BRISBANE	2001	2001-08-14	A	H1sea	A/New Caledonia/20/99-like	Y	A/New Caledonia/20/99-like
BRISBANE	2001	2001-08-14	A	H1sea	A/New Caledonia/20/99-like	Y	A/New Caledonia/20/99-like
BRISBANE	2001	2001-08-15	A	H1sea	A/New Caledonia/20/99-like	Y	A/New Caledonia/20/99-like
BRISBANE	2001	2001-08-12	A	H1sea	A/New Caledonia/20/99-like	Y	A/New Caledonia/20/99-like
BRISBANE	2001	2001-08-13	A	H1sea	A/New Caledonia/20/99-like	Y	A/New Caledonia/20/99-like
BRISBANE	2001	2001-08-10	A	H1sea	A/New Caledonia/20/99-like	Y	A/New Caledonia/20/99-like
BRISBANE	2001	2001-08-21	A	H1sea	A/New Caledonia/20/99-like	Y	A/New Caledonia/20/99-like
BRISBANE	2001	2001-08-08	A	H1sea	A/New Caledonia/20/99-like	Y	A/New Caledonia/20/99-like
BRISBANE	2001	2001-08-13	A	H1sea	A/New Caledonia/20/99-like	Y	A/New Caledonia/20/99-like
BRISBANE	2001	2001-08-17	A	H3	A/Moscow/10/99-like	Y	A/Moscow/10/99-like
BRISBANE	2001	2001-08-20	B	B/Yam	B/Sichuan/379/99-like	Y	B/Sichuan/379/99-like
PERTH	2001	2001-07-03	A	H1sea	A/New Caledonia/20/99-like	Y	A/New Caledonia/20/99-like
PERTH	2001	2001-08-02	A	H1sea	A/New Caledonia/20/99-like	Y	A/New Caledonia/20/99-like
PERTH	2001	2001-08-01	B	B/Yam	B/Sichuan/379/99-like	Y	B/Sichuan/379/99-like
PERTH	2001	2001-08-11	A	H1sea	A/New Caledonia/20/99-like	Y	A/New Caledonia/20/99-like
PERTH	2001	2001-08-13	A	H1sea	A/New Caledonia/20/99-like	Y	A/New Caledonia/20/99-like
PERTH	2001	2001-08-15	B	B/Yam	B/Sichuan/379/99-like	Y	B/Sichuan/379/99-like
PERTH	2001	2001-08-17	A	H1sea	A/New Caledonia/20/99-like	Y	A/New Caledonia/20/99-like
PERTH	2001	2001-08-06	A	H1sea	A/New Caledonia/20/99-like	Y	A/New Caledonia/20/99-like
PERTH	2001	2001-08-08	A	H1sea	A/New Caledonia/20/99-like	Y	A/New Caledonia/20/99-like
MELBOURNE	2001	2001-09-03	A	H1sea	A/New Caledonia/20/99-like	Y	A/New Caledonia/20/99-like
MELBOURNE	2001	2001-09-01	A	H1sea	A/New Caledonia/20/99-like	Y	A/New Caledonia/20/99-like
MELBOURNE	2001	2001-08-31	A	H1sea	A/New Caledonia/20/99-like	Y	A/New Caledonia/20/99-like
MELBOURNE	2001	2001-09-04	A	H1sea	A/New Caledonia/20/99-like	Y	A/New Caledonia/20/99-like
MELBOURNE	2001	2001-09-07	A	H1sea	A/New Caledonia/20/99-like	Y	A/New Caledonia/20/99-like
MELBOURNE	2001	2001-09-03	B	B/Yam	B/Sichuan/379/99-like	Y	B/Sichuan/379/99-like
PERTH	2001	2001-08-21	A	H1sea	A/New Caledonia/20/99-like	Y	A/New Caledonia/20/99-like
PERTH	2001	2001-08-23	A	H1sea	A/New Caledonia/20/99-like	Y	A/New Caledonia/20/99-like
PERTH	2001	2001-08-21	A	H1sea	A/New Caledonia/20/99-like	Y	A/New Caledonia/20/99-like
PERTH	2001	2001-08-23	A	H1sea	A/New Caledonia/20/99-like	Y	A/New Caledonia/20/99-like
PERTH	2001	2001-08-18	A	H1sea	A/New Caledonia/20/99-like	Y	A/New Caledonia/20/99-like
PERTH	2001	2001-08-23	A	H1sea	A/New Caledonia/20/99-like	Y	A/New Caledonia/20/99-like
PERTH	2001	2001-08-21	A	H1sea	A/New Caledonia/20/99-like	Y	A/New Caledonia/20/99-like
PERTH	2001	2001-08-25	A	H1sea	A/New Caledonia/20/99-like	Y	A/New Caledonia/20/99-like
PERTH	2001	2001-08-30	A	H1sea	A/New Caledonia/20/99-like	Y	A/New Caledonia/20/99-like
PERTH	2001	2001-08-23	A	H3	A/Moscow/10/99-like	Y	A/Moscow/10/99-like
BRISBANE	2001	2001-08-20	A	H1sea	A/New Caledonia/20/99-like	Y	A/New Caledonia/20/99-like
BRISBANE	2001	2001-08-21	A	H1sea	A/New Caledonia/20/99-like	Y	A/New Caledonia/20/99-like
BRISBANE	2001	2001-08-11	A	H1sea	A/New Caledonia/20/99-like	Y	A/New Caledonia/20/99-like
BRISBANE	2001	2001-08-19	A	H1sea	A/New Caledonia/20/99-like	Y	A/New Caledonia/20/99-like
BRISBANE	2001	2001-08-14	A	H1sea	A/New Caledonia/20/99-like	Y	A/New Caledonia/20/99-like
BRISBANE	2001	2001-08-10	A	H1sea	A/New Caledonia/20/99-like	Y	A/New Caledonia/20/99-like
BRISBANE	2001	2001-08-14	A	H1sea	A/New Caledonia/20/99-like	Y	A/New Caledonia/20/99-like
BRISBANE	2001	2001-08-12	A	H1sea	A/New Caledonia/20/99-like	Y	A/New Caledonia/20/99-like
BRISBANE	2001	2001-08-21	A	H1sea	A/New Caledonia/20/99-like	Y	A/New Caledonia/20/99-like
BRISBANE	2001	2001-08-16	A	H1sea	A/New Caledonia/20/99-like	Y	A/New Caledonia/20/99-like
BRISBANE	2001	2001-08-10	A	H1sea	A/New Caledonia/20/99-like	Y	A/New Caledonia/20/99-like
BRISBANE	2001	2001-08-10	A	H1sea	A/New Caledonia/20/99-like	Y	A/New Caledonia/20/99-like
BRISBANE	2001	2001-08-24	A	H1sea	A/New Caledonia/20/99-like	Y	A/New Caledonia/20/99-like
BRISBANE	2001	2001-08-19	A	H1sea	A/New Caledonia/20/99-like	Y	A/New Caledonia/20/99-like
BRISBANE	2001	2001-08-13	A	H1sea	A/New Caledonia/20/99-like	Y	A/New Caledonia/20/99-like
BRISBANE	2001	2001-08-23	A	H1sea	A/New Caledonia/20/99-like	Y	A/New Caledonia/20/99-like
BRISBANE	2001	2001-08-24	A	H3	A/Moscow/10/99-like	Y	A/Moscow/10/99-like
BRISBANE	2001	2001-08-23	A	H1sea	A/New Caledonia/20/99-like	Y	A/New Caledonia/20/99-like
BRISBANE	2001	2001-08-28	A	H1sea	A/New Caledonia/20/99-like	Y	A/New Caledonia/20/99-like
BRISBANE	2001	2001-08-21	A	H1sea	A/New Caledonia/20/99-like	Y	A/New Caledonia/20/99-like
BRISBANE	2001	2001-08-20	A	H1sea	A/New Caledonia/20/99-like	Y	A/New Caledonia/20/99-like
BRISBANE	2001	2001-08-23	A	H1sea	A/New Caledonia/20/99-like	Y	A/New Caledonia/20/99-like
BRISBANE	2001	2001-08-24	A	H1sea	A/New Caledonia/20/99-like	Y	A/New Caledonia/20/99-like
BRISBANE	2001	2001-08-28	A	H1sea	A/New Caledonia/20/99-like	Y	A/New Caledonia/20/99-like
BRISBANE	2001	2001-08-17	A	H1sea	A/New Caledonia/20/99-like	Y	A/New Caledonia/20/99-like
MELBOURNE	2001	2001-09-05	A	H1sea	A/New Caledonia/20/99-like	Y	A/New Caledonia/20/99-like
ADELAIDE	2001	2001-08-27	A	H3	A/Moscow/10/99-like	Y	A/Moscow/10/99-like
ADELAIDE	2001	2001-08-18	A	H1sea	A/New Caledonia/20/99-like	Y	A/New Caledonia/20/99-like
ADELAIDE	2001	2001-08-27	A	H1sea	A/New Caledonia/20/99-like	Y	A/New Caledonia/20/99-like
ADELAIDE	2001	2001-08-24	A	H1sea	A/New Caledonia/20/99-like	Y	A/New Caledonia/20/99-like
ADELAIDE	2001	2001-08-24	A	H1sea	A/New Caledonia/20/99-like	Y	A/New Caledonia/20/99-like
ADELAIDE	2001	2001-08-24	A	H1sea	A/New Caledonia/20/99-like	Y	A/New Caledonia/20/99-like
ADELAIDE	2001	2001-08-26	A	H1sea	A/New Caledonia/20/99-like	Y	A/New Caledonia/20/99-like
ADELAIDE	2001	2001-08-25	A	H1sea	A/New Caledonia/20/99-like	Y	A/New Caledonia/20/99-like
ADELAIDE	2001	2001-08-27	A	H1sea	A/New Caledonia/20/99-like	Y	A/New Caledonia/20/99-like
ADELAIDE	2001	2001-08-27	A	H1sea	A/New Caledonia/20/99-like	Y	A/New Caledonia/20/99-like
BRISBANE	2001	2001-08-26	B	B/Yam	B/Sichuan/379/99-like	Y	B/Sichuan/379/99-like
PERTH	2001	2001-08-15	A	H1sea	A/New Caledonia/20/99-like	Y	A/New Caledonia/20/99-like
PERTH	2001	2001-08-17	A	H1sea	A/New Caledonia/20/99-like	Y	A/New Caledonia/20/99-like
PERTH	2001	2001-08-20	A	H1sea	A/New Caledonia/20/99-like	Y	A/New Caledonia/20/99-like
PERTH	2001	2001-08-20	A	H1sea	A/New Caledonia/20/99-like	Y	A/New Caledonia/20/99-like
PERTH	2001	2001-08-20	A	H1sea	A/New Caledonia/20/99-like	Y	A/New Caledonia/20/99-like
PERTH	2001	2001-08-20	A	H1sea	A/New Caledonia/20/99-like	Y	A/New Caledonia/20/99-like
PERTH	2001	2001-08-16	A	H1sea	A/New Caledonia/20/99-like	Y	A/New Caledonia/20/99-like
PERTH	2001	2001-08-20	A	H1sea	A/New Caledonia/20/99-like	Y	A/New Caledonia/20/99-like
PERTH	2001	2001-08-21	A	H1sea	A/New Caledonia/20/99-like	Y	A/New Caledonia/20/99-like
PERTH	2001	2001-08-21	A	H1sea	A/New Caledonia/20/99-like	Y	A/New Caledonia/20/99-like
PERTH	2001	2001-08-22	A	H1sea	A/New Caledonia/20/99-like	Y	A/New Caledonia/20/99-like
PERTH	2001	2001-08-26	A	H1sea	A/New Caledonia/20/99-like	Y	A/New Caledonia/20/99-like
PERTH	2001	2001-08-28	A	H1sea	A/New Caledonia/20/99-like	Y	A/New Caledonia/20/99-like
PERTH	2001	2001-08-23	A	H1sea	A/New Caledonia/20/99-like	Y	A/New Caledonia/20/99-like
PERTH	2001	2001-08-21	B	B/Yam	B/Sichuan/379/99-like	Y	B/Sichuan/379/99-like
ADELAIDE	2001	2001-08-25	A	H1sea	A/New Caledonia/20/99-like	Y	A/New Caledonia/20/99-like
ADELAIDE	2001	2001-08-25	A	H1sea	A/New Caledonia/20/99-like	Y	A/New Caledonia/20/99-like
ADELAIDE	2001	2001-08-21	B	B/Yam	B/Sichuan/379/99-like	Y	B/Sichuan/379/99-like
ADELAIDE	2001	2001-08-31	A	H3	A/Moscow/10/99-like	Y	A/Moscow/10/99-like
ADELAIDE	2001	2001-08-31	A	H1sea	A/New Caledonia/20/99-like	Y	A/New Caledonia/20/99-like
ADELAIDE	2001	2001-09-03	A	H1sea	A/New Caledonia/20/99-like	Y	A/New Caledonia/20/99-like
ADELAIDE	2001	2001-08-30	A	H1sea	A/New Caledonia/20/99-like	Y	A/New Caledonia/20/99-like
ADELAIDE	2001	2001-08-31	A	H1sea	A/New Caledonia/20/99-like	Y	A/New Caledonia/20/99-like
ADELAIDE	2001	2001-08-31	A	H1sea	A/New Caledonia/20/99-like	Y	A/New Caledonia/20/99-like
ADELAIDE	2001	2001-08-31	A	H1sea	A/New Caledonia/20/99-like	Y	A/New Caledonia/20/99-like
ADELAIDE	2001	2001-09-03	A	H1sea	A/New Caledonia/20/99-like	Y	A/New Caledonia/20/99-like
ADELAIDE	2001	2001-09-03	A	H1sea	A/New Caledonia/20/99-like	Y	A/New Caledonia/20/99-like
ADELAIDE	2001	2001-09-05	A	H3	A/Moscow/10/99-like	Y	A/Moscow/10/99-like
BRISBANE	2001	2001-08-24	A	H3	A/Moscow/10/99-like	Y	A/Moscow/10/99-like
BRISBANE	2001	2001-08-18	A	H1sea	A/New Caledonia/20/99-like	Y	A/New Caledonia/20/99-like
BRISBANE	2001	2001-08-13	A	H1sea	A/New Caledonia/20/99-like	Y	A/New Caledonia/20/99-like
BRISBANE	2001	2001-08-29	A	H1sea	A/New Caledonia/20/99-like	Y	A/New Caledonia/20/99-like
BRISBANE	2001	2001-08-24	A	H3	A/Moscow/10/99-like	Y	A/Moscow/10/99-like
BRISBANE	2001	2001-09-03	A	H3	A/Moscow/10/99-like	Y	A/Moscow/10/99-like
MELBOURNE	2001	2001-09-09	A	H1sea	A/New Caledonia/20/99-like	Y	A/New Caledonia/20/99-like
MELBOURNE	2001	2001-09-11	A	H1sea	A/New Caledonia/20/99-like	Y	A/New Caledonia/20/99-like
ADELAIDE	2001	2001-08-26	A	H1sea	A/New Caledonia/20/99-like	Y	A/New Caledonia/20/99-like
ADELAIDE	2001	2001-09-03	A	H1sea	A/New Caledonia/20/99-like	Y	A/New Caledonia/20/99-like
ADELAIDE	2001	2001-09-03	A	H1sea	A/New Caledonia/20/99-like	Y	A/New Caledonia/20/99-like
ADELAIDE	2001	2001-09-04	B	B/Yam	B/Sichuan/379/99-like	Y	B/Sichuan/379/99-like
ADELAIDE	2001	2001-09-03	B	B/Yam	B/Sichuan/379/99-like	Y	B/Sichuan/379/99-like
ADELAIDE	2001	2001-08-23	A	H3	A/Moscow/10/99-like	Y	A/Moscow/10/99-like
ADELAIDE	2001	2001-08-28	A	H3	A/Moscow/10/99-like	Y	A/Moscow/10/99-like
ADELAIDE	2001	2001-09-01	A	H3	A/Moscow/10/99-like	Y	A/Moscow/10/99-like
ADELAIDE	2001	2001-08-14	A	H1sea	A/New Caledonia/20/99-like	Y	A/New Caledonia/20/99-like
ADELAIDE	2001	2001-08-13	A	H1sea	A/New Caledonia/20/99-like	Y	A/New Caledonia/20/99-like
ADELAIDE	2001	2001-09-06	A	H1sea	A/New Caledonia/20/99-like	Y	A/New Caledonia/20/99-like
ADELAIDE	2001	2001-09-11	A	H1sea	A/New Caledonia/20/99-like	Y	A/New Caledonia/20/99-like
ADELAIDE	2001	2001-09-11	A	H1sea	A/New Caledonia/20/99-like	Y	A/New Caledonia/20/99-like
ADELAIDE	2001	2001-09-05	A	H1sea	A/New Caledonia/20/99-like	Y	A/New Caledonia/20/99-like
ADELAIDE	2001	2001-09-05	A	H1sea	A/New Caledonia/20/99-like	Y	A/New Caledonia/20/99-like
ADELAIDE	2001	2001-09-06	A	H1sea	A/New Caledonia/20/99-like	Y	A/New Caledonia/20/99-like
ADELAIDE	2001	2001-09-08	A	H3	A/Moscow/10/99-like	Y	A/Moscow/10/99-like
ADELAIDE	2001	2001-09-10	A	H1sea	A/New Caledonia/20/99-like	Y	A/New Caledonia/20/99-like
ADELAIDE	2001	2001-09-10	A	H1sea	A/New Caledonia/20/99-like	Y	A/New Caledonia/20/99-like
ADELAIDE	2001	2001-09-06	B	B/Yam	B/Sichuan/379/99-like	Y	B/Sichuan/379/99-like
ADELAIDE	2001	2001-09-10	B	B/Yam	B/Sichuan/379/99-like	Y	B/Sichuan/379/99-like
MELBOURNE	2001	2001-09-13	B	B/Yam	B/Sichuan/379/99-like	Y	B/Sichuan/379/99-like
MELBOURNE	2001	2001-09-18	A	H1sea	A/New Caledonia/20/99-like	Y	A/New Caledonia/20/99-like
ADELAIDE	2001	2001-03-19	A	H3	A/Moscow/10/99-like	Y	A/Moscow/10/99-like
ADELAIDE	2001	2001-09-11	A	H3	A/Moscow/10/99-like	Y	A/Moscow/10/99-like
ADELAIDE	2001	2001-09-06	B	B/Yam	B/Sichuan/379/99-like	Y	B/Sichuan/379/99-like
ADELAIDE	2001	2001-07-17	A	H3	A/Moscow/10/99-like	Y	A/Moscow/10/99-like
BRISBANE	2001	2001-09-03	A	H1sea	A/New Caledonia/20/99-like	Y	A/New Caledonia/20/99-like
BRISBANE	2001	2001-09-06	A	H3	A/Moscow/10/99-like	Y	A/Moscow/10/99-like
BRISBANE	2001	2001-08-27	A	H1sea	A/New Caledonia/20/99-like	Y	A/New Caledonia/20/99-like
BRISBANE	2001	2001-08-29	A	H1sea	A/New Caledonia/20/99-like	Y	A/New Caledonia/20/99-like
BRISBANE	2001	2001-09-05	A	H1sea	A/New Caledonia/20/99-like	Y	A/New Caledonia/20/99-like
BRISBANE	2001	2001-09-03	A	H1sea	A/New Caledonia/20/99-like	Y	A/New Caledonia/20/99-like
BRISBANE	2001	2001-09-12	A	H1sea	A/New Caledonia/20/99-like	Y	A/New Caledonia/20/99-like
BRISBANE	2001	2001-09-10	A	H1sea	A/New Caledonia/20/99-like	Y	A/New Caledonia/20/99-like
BRISBANE	2001	2001-08-30	A	H1sea	A/New Caledonia/20/99-like	Y	A/New Caledonia/20/99-like
BRISBANE	2001	2001-08-31	A	H1sea	A/New Caledonia/20/99-like	Y	A/New Caledonia/20/99-like
BRISBANE	2001	2001-09-10	A	H1sea	A/New Caledonia/20/99-like	Y	A/New Caledonia/20/99-like
BRISBANE	2001	2001-09-14	B	B/Yam	B/Sichuan/379/99-like	Y	B/Sichuan/379/99-like
PERTH	2001	2001-08-27	A	H1sea	A/New Caledonia/20/99-like	Y	A/New Caledonia/20/99-like
PERTH	2001	2001-08-29	A	H1sea	A/New Caledonia/20/99-like	Y	A/New Caledonia/20/99-like
PERTH	2001	2001-09-01	A	H1sea	A/New Caledonia/20/99-like	Y	A/New Caledonia/20/99-like
PERTH	2001	2001-08-31	A	H1sea	A/New Caledonia/20/99-like	Y	A/New Caledonia/20/99-like
PERTH	2001	2001-09-03	A	H1sea	A/New Caledonia/20/99-like	Y	A/New Caledonia/20/99-like
PERTH	2001	2001-09-03	A	H1sea	A/New Caledonia/20/99-like	Y	A/New Caledonia/20/99-like
PERTH	2001	2001-09-08	A	H1sea	A/New Caledonia/20/99-like	Y	A/New Caledonia/20/99-like
PERTH	2001	2001-09-11	A	H3	A/Moscow/10/99-like	Y	A/Moscow/10/99-like
PERTH	2001	2001-09-14	A	H1sea	A/New Caledonia/20/99-like	Y	A/New Caledonia/20/99-like
PERTH	2001	2001-09-14	A	H1sea	A/New Caledonia/20/99-like	Y	A/New Caledonia/20/99-like
PERTH	2001	2001-09-14	B	B/Yam	B/Sichuan/379/99-like	Y	B/Sichuan/379/99-like
BRISBANE	2001	2001-09-13	A	H3	A/Moscow/10/99-like	Y	A/Moscow/10/99-like
BRISBANE	2001	2001-09-10	B	B/Yam	B/Sichuan/379/99-like	Y	B/Sichuan/379/99-like
PERTH	2001	2001-09-19	A	H1sea	A/New Caledonia/20/99-like	Y	A/New Caledonia/20/99-like
PERTH	2001	2001-09-19	A	H3	A/Moscow/10/99-like	Y	A/Moscow/10/99-like
PERTH	2001	2001-09-19	A	H3	A/Moscow/10/99-like	Y	A/Moscow/10/99-like
PERTH	2001	2001-09-22	A	H3	A/Moscow/10/99-like	Y	A/Moscow/10/99-like
PERTH	2001	2001-09-21	B	B/Yam	B/Sichuan/379/99-like	Y	B/Sichuan/379/99-like
ADELAIDE	2001	2001-09-14	A	H1sea	A/New Caledonia/20/99-like	Y	A/New Caledonia/20/99-like
ADELAIDE	2001	2001-09-14	A	H1sea	A/New Caledonia/20/99-like	Y	A/New Caledonia/20/99-like
ADELAIDE	2001	2001-09-17	A	H1sea	A/New Caledonia/20/99-like	Y	A/New Caledonia/20/99-like
ADELAIDE	2001	2001-09-24	A	H1sea	A/New Caledonia/20/99-like	Y	A/New Caledonia/20/99-like
ADELAIDE	2001	2001-09-24	A	H1sea	A/New Caledonia/20/99-like	Y	A/New Caledonia/20/99-like
ADELAIDE	2001	2001-09-25	A	H1sea	A/New Caledonia/20/99-like	Y	A/New Caledonia/20/99-like
ADELAIDE	2001	2001-09-12	B	B/Yam	B/Sichuan/379/99-like	Y	B/Sichuan/379/99-like
ADELAIDE	2001	2001-09-18	B	B/Yam	B/Sichuan/379/99-like	Y	B/Sichuan/379/99-like
ADELAIDE	2001	2001-09-18	B	B/Yam	B/Sichuan/379/99-like	Y	B/Sichuan/379/99-like
ADELAIDE	2001	2001-09-17	B	B/Yam	B/Sichuan/379/99-like	Y	B/Sichuan/379/99-like
ADELAIDE	2001	2001-09-18	A	H1sea	A/New Caledonia/20/99-like	Y	A/New Caledonia/20/99-like
ADELAIDE	2001	2001-09-20	A	H1sea	A/New Caledonia/20/99-like	Y	A/New Caledonia/20/99-like
ADELAIDE	2001	2001-09-25	A	H1sea	A/New Caledonia/20/99-like	Y	A/New Caledonia/20/99-like
ADELAIDE	2001	2001-09-20	B	B/Yam	B/Sichuan/379/99-like	Y	B/Sichuan/379/99-like
ADELAIDE	2001	2001-08-29	A	H3	A/Moscow/10/99-like	Y	A/Moscow/10/99-like
ADELAIDE	2001	2001-09-05	A	H3	A/Moscow/10/99-like	Y	A/Moscow/10/99-like
PERTH	2001	2001-09-21	A	H3	A/Moscow/10/99-like	Y	A/Moscow/10/99-like
MELBOURNE	2001	2001-09-26	A	H1sea	A/New Caledonia/20/99-like	Y	A/New Caledonia/20/99-like
ADELAIDE	2001	2001-09-13	A	H3	A/Moscow/10/99-like	Y	A/Moscow/10/99-like
ADELAIDE	2001	2001-09-15	A	H3	A/Moscow/10/99-like	Y	A/Moscow/10/99-like
ADELAIDE	2001	2001-09-13	A	H3	A/Moscow/10/99-like	Y	A/Moscow/10/99-like
ADELAIDE	2001	2001-09-15	A	H3	A/Moscow/10/99-like	Y	A/Moscow/10/99-like
ADELAIDE	2001	2001-09-20	A	H3	A/Moscow/10/99-like	Y	A/Moscow/10/99-like
ADELAIDE	2001	2001-09-14	A	H3	A/Moscow/10/99-like	Y	A/Moscow/10/99-like
ADELAIDE	2001	2001-09-17	A	H3	A/Moscow/10/99-like	Y	A/Moscow/10/99-like
ADELAIDE	2001	2001-09-21	A	H3	A/Moscow/10/99-like	Y	A/Moscow/10/99-like
ADELAIDE	2001	2001-09-27	A	H1sea	A/New Caledonia/20/99-like	Y	A/New Caledonia/20/99-like
ADELAIDE	2001	2001-10-04	A	H3	A/Moscow/10/99-like	Y	A/Moscow/10/99-like
ADELAIDE	2001	2001-09-08	A	H3	A/Moscow/10/99-like	Y	A/Moscow/10/99-like
ADELAIDE	2001	2001-09-14	A	H3	A/Moscow/10/99-like	Y	A/Moscow/10/99-like
ADELAIDE	2001	2001-10-04	B	B/Yam	B/Sichuan/379/99-like	Y	B/Sichuan/379/99-like
ADELAIDE	2001	2001-09-29	B	B/Yam	B/Sichuan/379/99-like	Y	B/Sichuan/379/99-like
ADELAIDE	2001	2001-10-02	B	B/Yam	B/Sichuan/379/99-like	Y	B/Sichuan/379/99-like
ADELAIDE	2001	2001-10-02	B	B/Yam	B/Sichuan/379/99-like	Y	B/Sichuan/379/99-like
ADELAIDE	2001	2001-10-01	A	H1sea	A/New Caledonia/20/99-like	Y	A/New Caledonia/20/99-like
ADELAIDE	2001	2001-09-27	A	H3	A/Moscow/10/99-like	Y	A/Moscow/10/99-like
ADELAIDE	2001	2001-10-02	A	H3	A/Moscow/10/99-like	Y	A/Moscow/10/99-like
ADELAIDE	2001	2001-09-28	A	H3	A/Moscow/10/99-like	Y	A/Moscow/10/99-like
ADELAIDE	2001	2001-08-21	A	H3	A/Moscow/10/99-like	Y	A/Moscow/10/99-like
ADELAIDE	2001	2001-10-16	B	B/Yam	B/Sichuan/379/99-like	Y	B/Sichuan/379/99-like
ADELAIDE	2001	2001-10-09	A	H3	A/Moscow/10/99-like	Y	A/Moscow/10/99-like
ADELAIDE	2001	2001-10-17	A	H3	A/Moscow/10/99-like	Y	A/Moscow/10/99-like
BRISBANE	2001	2001-09-28	B	B/Yam	B/Sichuan/379/99-like	Y	B/Sichuan/379/99-like
BRISBANE	2001	2001-09-18	A	H3	A/Moscow/10/99-like	Y	A/Moscow/10/99-like
BRISBANE	2001	2001-09-25	A	H1sea	A/New Caledonia/20/99-like	Y	A/New Caledonia/20/99-like
BRISBANE	2001	2001-10-09	A	H3	A/Moscow/10/99-like	Y	A/Moscow/10/99-like
BRISBANE	2001	2001-10-04	A	H1sea	A/New Caledonia/20/99-like	Y	A/New Caledonia/20/99-like
BRISBANE	2001	2001-10-13	A	H3	A/Moscow/10/99-like	Y	A/Moscow/10/99-like
ADELAIDE	2001	2001-10-29	A	H3	A/Moscow/10/99-like	Y	A/Moscow/10/99-like
ADELAIDE	2001	2001-10-30	A	H1sea	A/New Caledonia/20/99-like	Y	A/New Caledonia/20/99-like
MELBOURNE	2001	2001-07-31	A	H1sea	A/New Caledonia/20/99-like	Y	A/New Caledonia/20/99-like
MELBOURNE	2001	2001-08-06	A	H1sea	A/New Caledonia/20/99-like	Y	A/New Caledonia/20/99-like
MELBOURNE	2001	2001-08-29	A	H1sea	A/New Caledonia/20/99-like	Y	A/New Caledonia/20/99-like
MELBOURNE	2001	2001-09-08	A	H1sea	A/New Caledonia/20/99-like	Y	A/New Caledonia/20/99-like
MELBOURNE	2001	2001-09-11	A	H1sea	A/New Caledonia/20/99-like	Y	A/New Caledonia/20/99-like
MELBOURNE	2001	2001-09-11	A	H1sea	A/New Caledonia/20/99-like	Y	A/New Caledonia/20/99-like
MELBOURNE	2001	2001-09-13	A	H1sea	A/New Caledonia/20/99-like	Y	A/New Caledonia/20/99-like
MELBOURNE	2001	2001-09-18	A	H1sea	A/New Caledonia/20/99-like	Y	A/New Caledonia/20/99-like
MELBOURNE	2001	2001-08-13	A	H1sea	A/New Caledonia/20/99-like	Y	A/New Caledonia/20/99-like
MELBOURNE	2001	2001-08-22	A	H1sea	A/New Caledonia/20/99-like	Y	A/New Caledonia/20/99-like
MELBOURNE	2001	2001-08-24	A	H1sea	A/New Caledonia/20/99-like	Y	A/New Caledonia/20/99-like
MELBOURNE	2001	2001-09-05	A	H1sea	A/New Caledonia/20/99-like	Y	A/New Caledonia/20/99-like
MELBOURNE	2001	2001-09-13	A	H1sea	A/New Caledonia/20/99-like	Y	A/New Caledonia/20/99-like
PERTH	2001	2001-09-29	B	B/Yam	B/Sichuan/379/99-like	Y	B/Sichuan/379/99-like
PERTH	2001	2001-10-04	B	B/Yam	B/Sichuan/379/99-like	Y	B/Sichuan/379/99-like
PERTH	2001	2001-10-09	B	B/Yam	B/Sichuan/379/99-like	Y	B/Sichuan/379/99-like
PERTH	2001	2001-10-10	B	B/Yam	B/Sichuan/379/99-like	Y	B/Sichuan/379/99-like
PERTH	2001	2001-10-11	B	B/Yam	B/Sichuan/379/99-like	Y	B/Sichuan/379/99-like
PERTH	2001	2001-10-17	B	B/Yam	B/Sichuan/379/99-like	Y	B/Sichuan/379/99-like
PERTH	2001	2001-10-25	B	B/Yam	B/Sichuan/379/99-like	Y	B/Sichuan/379/99-like
PERTH	2001	2001-10-31	B	B/Yam	B/Sichuan/379/99-like	Y	B/Sichuan/379/99-like
PERTH	2001	2001-11-07	B	B/Yam	B/Sichuan/379/99-like	Y	B/Sichuan/379/99-like
PERTH	2001	2001-11-09	B	B/Yam	B/Sichuan/379/99-like	Y	B/Sichuan/379/99-like
PERTH	2001	2001-09-28	A	H3	A/Moscow/10/99-like	Y	A/Moscow/10/99-like
PERTH	2001	2001-10-09	A	H3	A/Moscow/10/99-like	Y	A/Moscow/10/99-like
PERTH	2001	2001-10-26	A	H3	A/Moscow/10/99-like	Y	A/Moscow/10/99-like
PERTH	2001	2001-10-31	A	H3	A/Moscow/10/99-like	Y	A/Moscow/10/99-like
PERTH	2001	2001-11-13	A	H3	A/Moscow/10/99-like	Y	A/Moscow/10/99-like
PERTH	2001	2001-11-24	A	H3	A/Moscow/10/99-like	Y	A/Moscow/10/99-like
PERTH	2001	2001-09-21	B	B/Yam	B/Sichuan/379/99-like	Y	B/Sichuan/379/99-like
ADELAIDE	2001	2001-11-17	B	B/Yam	B/Sichuan/379/99-like	Y	B/Sichuan/379/99-like
ADELAIDE	2001	2001-11-22	B	B/Yam	B/Sichuan/379/99-like	Y	B/Sichuan/379/99-like
ADELAIDE	2001	2001-11-13	A	H1sea	A/New Caledonia/20/99-like	Y	A/New Caledonia/20/99-like
ADELAIDE	2001	2001-11-22	A	H3	A/Moscow/10/99-like	Y	A/Moscow/10/99-like
ADELAIDE	2001	2001-11-26	B	B/Yam	B/Sichuan/379/99-like	Y	B/Sichuan/379/99-like
ADELAIDE	2001	2001-11-30	A	H3	A/Moscow/10/99-like	Y	A/Moscow/10/99-like
ADELAIDE	2001	2001-12-01	A	H3	A/Moscow/10/99-like	Y	A/Moscow/10/99-like
MELBOURNE	2002	2002-01-09	A	H3	A/Moscow/10/99-like	Y	A/Moscow/10/99-like
MELBOURNE	2002	2002-01-09	A	H3	A/Moscow/10/99-like	Y	A/Moscow/10/99-like
MELBOURNE	2002	2002-01-09	A	H3	A/Moscow/10/99-like	Y	A/Moscow/10/99-like
MELBOURNE	2002	2002-01-12	A	H3	A/Moscow/10/99-like	Y	A/Moscow/10/99-like
MELBOURNE	2002	2002-03-14	A	H3	A/Moscow/10/99-like	Y	A/Moscow/10/99-like
MELBOURNE	2002	2002-03-14	A	H3	A/Moscow/10/99-like	Y	A/Moscow/10/99-like
SYDNEY	2002	2002-02-01	A	H3	A/Moscow/10/99-like	Y	A/Moscow/10/99-like
SYDNEY	2002	2002-01-11	A	H3	A/Moscow/10/99-like	Y	A/Moscow/10/99-like
SYDNEY	2001	2001-12-30	A	H3	A/Moscow/10/99-like	Y	A/Moscow/10/99-like
PERTH	2002	2002-02-05	A	H3	A/Moscow/10/99-like	Y	A/Moscow/10/99-like
PERTH	2002	2002-01-29	A	H3	A/Moscow/10/99-like	Y	A/Moscow/10/99-like
PERTH	2002	2002-02-09	A	H3	A/Moscow/10/99-like	Y	A/Moscow/10/99-like
PERTH	2002	2002-02-14	A	H3	A/Moscow/10/99-like	Y	A/Moscow/10/99-like
PERTH	2002	2002-02-16	A	H3	A/Moscow/10/99-like	Y	A/Moscow/10/99-like
PERTH	2002	2002-02-22	A	H3	A/Moscow/10/99-like	Y	A/Moscow/10/99-like
PERTH	2002	2002-02-27	A	H3	A/Moscow/10/99-like	Y	A/Moscow/10/99-like
PERTH	2001	2001-12-12	A	H3	A/Moscow/10/99-like	Y	A/Moscow/10/99-like
PERTH	2001	2001-12-22	B	B/Yam	B/Sichuan/379/99-like	Y	B/Sichuan/379/99-like
SYDNEY	2002	2002-02-11	A	H3	A/Moscow/10/99-like	Y	A/Moscow/10/99-like
SYDNEY	2002	2002-02-11	B	B/Yam	B/Sichuan/379/99-like	Y	B/Sichuan/379/99-like
PERTH	2001	2001-09-17	B	B/Yam	B/Sichuan/379/99-like	Y	B/Sichuan/379/99-like
PERTH	2001	2001-10-06	B	B/Yam	B/Sichuan/379/99-like	Y	B/Sichuan/379/99-like
PERTH	2001	2001-10-09	B	B/Yam	B/Sichuan/379/99-like	Y	B/Sichuan/379/99-like
PERTH	2001	2001-10-10	B	B/Yam	B/Sichuan/379/99-like	Y	B/Sichuan/379/99-like
PERTH	2001	2001-09-24	B	B/Yam	B/Sichuan/379/99-like	Y	B/Sichuan/379/99-like
PERTH	2001	2001-10-30	B	B/Yam	B/Sichuan/379/99-like	Y	B/Sichuan/379/99-like
PERTH	2002	2002-03-11	A	H3	A/Moscow/10/99-like	Y	A/Moscow/10/99-like
PERTH	2002	2002-03-15	A	H3	A/Moscow/10/99-like	Y	A/Moscow/10/99-like
PERTH	2002	2002-03-11	A	H3	A/Moscow/10/99-like	Y	A/Moscow/10/99-like
PERTH	2002	2002-03-07	A	H3	A/Moscow/10/99-like	Y	A/Moscow/10/99-like
PERTH	2002	2002-03-13	B	B/Vic	B/Hong Kong/330/2001-like	Y	B/Hong Kong/330/2001-like
PERTH	2001	2001-09-04	A	H1sea	A/New Caledonia/20/99-like	Y	A/New Caledonia/20/99-like
PERTH	2001	2001-09-06	A	H1sea	A/New Caledonia/20/99-like	Y	A/New Caledonia/20/99-like
PERTH	2001	2001-09-11	A	H1sea	A/New Caledonia/20/99-like	Y	A/New Caledonia/20/99-like
PERTH	2001	2001-09-20	A	H1sea	A/New Caledonia/20/99-like	Y	A/New Caledonia/20/99-like
PERTH	2001	2001-09-26	A	H3	A/Moscow/10/99-like	Y	A/Moscow/10/99-like
PERTH	2001	2001-09-25	A	H3	A/Moscow/10/99-like	Y	A/Moscow/10/99-like
PERTH	2001	2001-10-03	A	H1sea	A/New Caledonia/20/99-like	Y	A/New Caledonia/20/99-like
PERTH	2001	2001-09-27	A	H3	A/Moscow/10/99-like	Y	A/Moscow/10/99-like
PERTH	2001	2001-10-02	A	H3	A/Moscow/10/99-like	Y	A/Moscow/10/99-like
PERTH	2001	2001-09-28	A	H1sea	A/New Caledonia/20/99-like	Y	A/New Caledonia/20/99-like
PERTH	2001	2001-09-05	B	B/Yam	B/Sichuan/379/99-like	Y	B/Sichuan/379/99-like
PERTH	2001	2001-09-11	B	B/Yam	B/Sichuan/379/99-like	Y	B/Sichuan/379/99-like
PERTH	2001	2001-11-22	B	B/Yam	B/Sichuan/379/99-like	Y	B/Sichuan/379/99-like
PERTH	2001	2001-09-04	A	H1sea	A/New Caledonia/20/99-like	Y	A/New Caledonia/20/99-like
PERTH	2001	2001-08-25	A	H1sea	A/New Caledonia/20/99-like	Y	A/New Caledonia/20/99-like
SYDNEY	2002	2002-03-27	B	B/Yam	B/Sichuan/379/99-like	Y	B/Sichuan/379/99-like
SYDNEY	2002	2002-02-19	B	B/Vic	B/Hong Kong/330/2001-like	Y	B/Hong Kong/330/2001-like
SYDNEY	2002	2002-03-27	B	B/Vic	B/Hong Kong/330/2001-like	Y	B/Hong Kong/330/2001-like
SYDNEY	2002	2002-04-05	B	B/Yam	B/Sichuan/379/99-like	Y	B/Sichuan/379/99-like
SYDNEY	2002	2002-04-23	B	B/Vic	B/Hong Kong/330/2001-like	Y	B/Hong Kong/330/2001-like
SYDNEY	2002	2002-04-26	B	B/Vic	B/Hong Kong/330/2001-like	Y	B/Hong Kong/330/2001-like
SYDNEY	2002	2002-04-02	B	B/Vic	B/Hong Kong/330/2001-like	Y	B/Hong Kong/330/2001-like
SYDNEY	2002	2002-04-21	B	B/Vic	B/Hong Kong/330/2001-like	Y	B/Hong Kong/330/2001-like
SYDNEY	2002	2002-04-24	B	B/Vic	B/Hong Kong/330/2001-like	Y	B/Hong Kong/330/2001-like
SYDNEY	2002	2002-02-09	A	H3	A/Moscow/10/99-like	Y	A/Moscow/10/99-like
SYDNEY	2002	2002-02-18	A	H3	A/Moscow/10/99-like	Y	A/Moscow/10/99-like
SYDNEY	2002	2002-03-01	A	H3	A/Moscow/10/99-like	Y	A/Moscow/10/99-like
SYDNEY	2002	2002-04-04	A	H3	A/Moscow/10/99-like	Y	A/Moscow/10/99-like
SYDNEY	2002	2002-04-06	B	B/Vic	B/Hong Kong/330/2001-like	Y	B/Hong Kong/330/2001-like
MELBOURNE	2002	2002-05-14	A	H3	A/Moscow/10/99-like	Y	A/Moscow/10/99-like
MELBOURNE	2002	2002-05-13	B	B/Yam	B/Sichuan/379/99-like	Y	B/Sichuan/379/99-like
MELBOURNE	2002	2002-05-20	A	H3	A/Moscow/10/99-like	Y	A/Moscow/10/99-like
MELBOURNE	2002	2002-05-17	B	B/Vic	B/Hong Kong/330/2001-like	Y	B/Hong Kong/330/2001-like
MELBOURNE	2002	2002-05-18	B	B/Vic	B/Hong Kong/330/2001-like	Y	B/Hong Kong/330/2001-like
MELBOURNE	2002	2002-05-23	B	B/Vic	B/Hong Kong/330/2001-like	Y	B/Hong Kong/330/2001-like
MELBOURNE	2002	2002-05-24	A	H3	A/Moscow/10/99-like	Y	A/Moscow/10/99-like
MELBOURNE	2002	2002-05-20	B	B/Vic	B/Hong Kong/330/2001-like	Y	B/Hong Kong/330/2001-like
MELBOURNE	2002	2002-05-31	A	H3	A/Moscow/10/99-like	Y	A/Moscow/10/99-like
PERTH	2002	2002-05-21	A	H3	A/Moscow/10/99-like	Y	A/Moscow/10/99-like
MELBOURNE	2002	2002-05-27	B	B/Vic	B/Hong Kong/330/2001-like	Y	B/Hong Kong/330/2001-like
MELBOURNE	2002	2002-05-28	B	B/Vic	B/Hong Kong/330/2001-like	Y	B/Hong Kong/330/2001-like
MELBOURNE	2002	2002-05-28	B	B/Vic	B/Hong Kong/330/2001-like	Y	B/Hong Kong/330/2001-like
MELBOURNE	2002	2002-05-29	B	B/Vic	B/Hong Kong/330/2001-like	Y	B/Hong Kong/330/2001-like
MELBOURNE	2002	2002-05-29	B	B/Vic	B/Hong Kong/330/2001-like	Y	B/Hong Kong/330/2001-like
MELBOURNE	2002	2002-05-30	B	B/Vic	B/Hong Kong/330/2001-like	Y	B/Hong Kong/330/2001-like
BRISBANE	2002	2002-05-16	B	B/Vic	B/Hong Kong/330/2001-like	Y	B/Hong Kong/330/2001-like
MELBOURNE	2002	2002-05-29	A	H3	A/Moscow/10/99-like	Y	A/Moscow/10/99-like
MELBOURNE	2002	2002-05-24	A	H3	A/Moscow/10/99-like	Y	A/Moscow/10/99-like
MELBOURNE	2002	2002-05-24	A	H3	A/Moscow/10/99-like	Y	A/Moscow/10/99-like
MELBOURNE	2002	2002-06-03	B	B/Vic	B/Hong Kong/330/2001-like	Y	B/Hong Kong/330/2001-like
MELBOURNE	2002	2002-06-04	B	B/Vic	B/Hong Kong/330/2001-like	Y	B/Hong Kong/330/2001-like
MELBOURNE	2002	2002-05-30	B	B/Vic	B/Hong Kong/330/2001-like	Y	B/Hong Kong/330/2001-like
BRISBANE	2002	2002-05-24	A	H3	A/Moscow/10/99-like	Y	A/Moscow/10/99-like
BRISBANE	2002	2002-06-04	A	H3	A/Moscow/10/99-like	Y	A/Moscow/10/99-like
MELBOURNE	2002	2002-06-01	B	B/Yam	B/Sichuan/379/99-like	Y	B/Sichuan/379/99-like
MELBOURNE	2002	2002-06-06	A	H3	A/Moscow/10/99-like	Y	A/Moscow/10/99-like
BRISBANE	2002	2002-02-18	A	H3	A/Moscow/10/99-like	Y	A/Moscow/10/99-like
BRISBANE	2002	2002-05-20	B	B/Vic	B/Hong Kong/330/2001-like	Y	B/Hong Kong/330/2001-like
MELBOURNE	2002	2002-06-12	B	B/Vic	B/Hong Kong/330/2001-like	Y	B/Hong Kong/330/2001-like
MELBOURNE	2002	2002-06-11	A	H3	A/Moscow/10/99-like	Y	A/Moscow/10/99-like
MELBOURNE	2002	2002-06-10	A	H3	A/Moscow/10/99-like	Y	A/Moscow/10/99-like
MELBOURNE	2002	2002-06-11	A	H3	A/Moscow/10/99-like	Y	A/Moscow/10/99-like
MELBOURNE	2002	2002-06-11	A	H3	A/Moscow/10/99-like	Y	A/Moscow/10/99-like
MELBOURNE	2002	2002-06-13	B	B/Vic	B/Hong Kong/330/2001-like	Y	B/Hong Kong/330/2001-like
MELBOURNE	2002	2002-06-11	A	H3	A/Moscow/10/99-like	Y	A/Moscow/10/99-like
MELBOURNE	2002	2002-06-11	B	B/Yam	B/Sichuan/379/99-like	Y	B/Sichuan/379/99-like
MELBOURNE	2002	2002-06-13	B	B/Vic	B/Hong Kong/330/2001-like	Y	B/Hong Kong/330/2001-like
PERTH	2002	2002-05-27	B	B/Vic	B/Hong Kong/330/2001-like	Y	B/Hong Kong/330/2001-like
MELBOURNE	2002	2002-06-14	B	B/Vic	B/Hong Kong/330/2001-like	Y	B/Hong Kong/330/2001-like
MELBOURNE	2002	2002-06-17	A	H3	A/Moscow/10/99-like	Y	A/Moscow/10/99-like
MELBOURNE	2002	2002-06-19	B	B/Vic	B/Hong Kong/330/2001-like	Y	B/Hong Kong/330/2001-like
MELBOURNE	2002	2002-06-19	B	B/Vic	B/Hong Kong/330/2001-like	Y	B/Hong Kong/330/2001-like
SYDNEY	2002	2002-06-07	A	H3	A/Moscow/10/99-like	Y	A/Moscow/10/99-like
SYDNEY	2002	2002-06-11	A	H3	A/Moscow/10/99-like	Y	A/Moscow/10/99-like
SYDNEY	2002	2002-05-16	B	B/Vic	B/Hong Kong/330/2001-like	Y	B/Hong Kong/330/2001-like
SYDNEY	2002	2002-05-24	B	B/Vic	B/Hong Kong/330/2001-like	Y	B/Hong Kong/330/2001-like
SYDNEY	2002	2002-05-28	B	B/Vic	B/Hong Kong/330/2001-like	Y	B/Hong Kong/330/2001-like
SYDNEY	2002	2002-06-11	B	B/Vic	B/Hong Kong/330/2001-like	Y	B/Hong Kong/330/2001-like
SYDNEY	2002	2002-06-14	B	B/Vic	B/Hong Kong/330/2001-like	Y	B/Hong Kong/330/2001-like
SYDNEY	2002	2002-06-14	B	B/Vic	B/Hong Kong/330/2001-like	Y	B/Hong Kong/330/2001-like
SYDNEY	2002	2002-06-14	B	B/Vic	B/Hong Kong/330/2001-like	Y	B/Hong Kong/330/2001-like
BRISBANE	2002	2002-06-10	B	B/Vic	B/Hong Kong/330/2001-like	Y	B/Hong Kong/330/2001-like
BRISBANE	2002	2002-06-11	B	B/Vic	B/Hong Kong/330/2001-like	Y	B/Hong Kong/330/2001-like
BRISBANE	2002	2002-06-11	B	B/Vic	B/Hong Kong/330/2001-like	Y	B/Hong Kong/330/2001-like
BRISBANE	2002	2002-06-13	B	B/Vic	B/Hong Kong/330/2001-like	Y	B/Hong Kong/330/2001-like
BRISBANE	2002	2002-06-12	B	B/Vic	B/Hong Kong/330/2001-like	Y	B/Hong Kong/330/2001-like
BRISBANE	2002	2002-05-26	B	B/Vic	B/Hong Kong/330/2001-like	Y	B/Hong Kong/330/2001-like
BRISBANE	2002	2002-06-06	B	B/Vic	B/Hong Kong/330/2001-like	Y	B/Hong Kong/330/2001-like
BRISBANE	2002	2002-06-11	B	B/Vic	B/Hong Kong/330/2001-like	Y	B/Hong Kong/330/2001-like
BRISBANE	2002	2002-06-18	B	B/Vic	B/Hong Kong/330/2001-like	Y	B/Hong Kong/330/2001-like
BRISBANE	2002	2002-06-18	B	B/Vic	B/Hong Kong/330/2001-like	Y	B/Hong Kong/330/2001-like
BRISBANE	2002	2002-06-17	B	B/Vic	B/Hong Kong/330/2001-like	Y	B/Hong Kong/330/2001-like
BRISBANE	2002	2002-06-18	B	B/Vic	B/Hong Kong/330/2001-like	Y	B/Hong Kong/330/2001-like
BRISBANE	2002	2002-06-17	B	B/Vic	B/Hong Kong/330/2001-like	Y	B/Hong Kong/330/2001-like
BRISBANE	2002	2002-06-14	A	H3	A/Moscow/10/99-like	Y	A/Moscow/10/99-like
BRISBANE	2002	2002-06-07	A	H3	A/Moscow/10/99-like	Y	A/Moscow/10/99-like
SYDNEY	2002	2002-06-19	A	H3	A/Moscow/10/99-like	Y	A/Moscow/10/99-like
SYDNEY	2002	2002-06-14	A	H3	A/Moscow/10/99-like	Y	A/Moscow/10/99-like
SYDNEY	2002	2002-06-06	A	H3	A/Moscow/10/99-like	Y	A/Moscow/10/99-like
SYDNEY	2002	2002-06-01	A	H3	A/Moscow/10/99-like	Y	A/Moscow/10/99-like
SYDNEY	2002	2002-05-15	B	B/Vic	B/Hong Kong/330/2001-like	Y	B/Hong Kong/330/2001-like
SYDNEY	2002	2002-05-17	B	B/Vic	B/Hong Kong/330/2001-like	Y	B/Hong Kong/330/2001-like
SYDNEY	2002	2002-05-21	B	B/Vic	B/Hong Kong/330/2001-like	Y	B/Hong Kong/330/2001-like
SYDNEY	2002	2002-05-22	B	B/Vic	B/Hong Kong/330/2001-like	Y	B/Hong Kong/330/2001-like
SYDNEY	2002	2002-05-21	B	B/Vic	B/Hong Kong/330/2001-like	Y	B/Hong Kong/330/2001-like
SYDNEY	2002	2002-05-27	B	B/Vic	B/Hong Kong/330/2001-like	Y	B/Hong Kong/330/2001-like
SYDNEY	2002	2002-05-28	B	B/Vic	B/Hong Kong/330/2001-like	Y	B/Hong Kong/330/2001-like
SYDNEY	2002	2002-06-12	B	B/Vic	B/Hong Kong/330/2001-like	Y	B/Hong Kong/330/2001-like
BRISBANE	2002	2002-05-24	B	B/Vic	B/Hong Kong/330/2001-like	Y	B/Hong Kong/330/2001-like
MELBOURNE	2002	2002-06-21	A	H3	A/Moscow/10/99-like	Y	A/Moscow/10/99-like
MELBOURNE	2002	2002-06-24	B	B/Vic	B/Hong Kong/330/2001-like	Y	B/Hong Kong/330/2001-like
MELBOURNE	2002	2002-06-21	B	B/Vic	B/Hong Kong/330/2001-like	Y	B/Hong Kong/330/2001-like
SYDNEY	2002	2002-06-01	A	H3	A/Moscow/10/99-like	Y	A/Moscow/10/99-like
SYDNEY	2002	2002-06-06	A	H3	A/Moscow/10/99-like	Y	A/Moscow/10/99-like
SYDNEY	2002	2002-06-13	A	H3	A/Moscow/10/99-like	Y	A/Moscow/10/99-like
SYDNEY	2002	2002-05-22	B	B/Vic	B/Hong Kong/330/2001-like	Y	B/Hong Kong/330/2001-like
SYDNEY	2002	2002-05-28	B	B/Vic	B/Hong Kong/330/2001-like	Y	B/Hong Kong/330/2001-like
SYDNEY	2002	2002-06-12	B	B/Vic	B/Hong Kong/330/2001-like	Y	B/Hong Kong/330/2001-like
MELBOURNE	2002	2002-06-26	B	B/Vic	B/Hong Kong/330/2001-like	Y	B/Hong Kong/330/2001-like
MELBOURNE	2002	2002-06-19	A	H3	A/Moscow/10/99-like	Y	A/Moscow/10/99-like
MELBOURNE	2002	2002-06-21	A	H3	A/Moscow/10/99-like	Y	A/Moscow/10/99-like
MELBOURNE	2002	2002-06-20	A	H3	A/Moscow/10/99-like	Y	A/Moscow/10/99-like
PERTH	2002	2002-06-11	A	H3	A/Moscow/10/99-like	Y	A/Moscow/10/99-like
PERTH	2002	2002-06-13	A	H3	A/Moscow/10/99-like	Y	A/Moscow/10/99-like
PERTH	2002	2002-06-12	A	H3	A/Moscow/10/99-like	Y	A/Moscow/10/99-like
PERTH	2002	2002-06-14	A	H3	A/Moscow/10/99-like	Y	A/Moscow/10/99-like
ADELAIDE	2002	2002-05-24	A	H3	A/Moscow/10/99-like	Y	A/Moscow/10/99-like
ADELAIDE	2002	2002-05-26	A	H3	A/Moscow/10/99-like	Y	A/Moscow/10/99-like
ADELAIDE	2002	2002-05-27	B	B/Vic	B/Hong Kong/330/2001-like	Y	B/Hong Kong/330/2001-like
ADELAIDE	2002	2002-05-28	A	H3	A/Moscow/10/99-like	Y	A/Moscow/10/99-like
ADELAIDE	2002	2002-05-28	A	H3	A/Moscow/10/99-like	Y	A/Moscow/10/99-like
ADELAIDE	2002	2002-05-29	B	B/Vic	B/Hong Kong/330/2001-like	Y	B/Hong Kong/330/2001-like
ADELAIDE	2002	2002-05-31	A	H3	A/Moscow/10/99-like	Y	A/Moscow/10/99-like
ADELAIDE	2002	2002-05-31	A	H3	A/Moscow/10/99-like	Y	A/Moscow/10/99-like
ADELAIDE	2002	2002-05-31	A	H3	A/Moscow/10/99-like	Y	A/Moscow/10/99-like
ADELAIDE	2002	2002-06-03	A	H3	A/Moscow/10/99-like	Y	A/Moscow/10/99-like
ADELAIDE	2002	2002-06-04	A	H3	A/Moscow/10/99-like	Y	A/Moscow/10/99-like
ADELAIDE	2002	2002-06-04	A	H3	A/Moscow/10/99-like	Y	A/Moscow/10/99-like
ADELAIDE	2002	2002-06-07	A	H3	A/Moscow/10/99-like	Y	A/Moscow/10/99-like
ADELAIDE	2002	2002-06-07	A	H3	A/Moscow/10/99-like	Y	A/Moscow/10/99-like
ADELAIDE	2002	2002-06-07	A	H3	A/Moscow/10/99-like	Y	A/Moscow/10/99-like
ADELAIDE	2002	2002-06-07	A	H3	A/Moscow/10/99-like	Y	A/Moscow/10/99-like
ADELAIDE	2002	2002-06-07	A	H3	A/Moscow/10/99-like	Y	A/Moscow/10/99-like
ADELAIDE	2002	2002-06-07	A	H3	A/Moscow/10/99-like	Y	A/Moscow/10/99-like
ADELAIDE	2002	2002-06-07	A	H3	A/Moscow/10/99-like	Y	A/Moscow/10/99-like
ADELAIDE	2002	2002-06-07	A	H3	A/Moscow/10/99-like	Y	A/Moscow/10/99-like
ADELAIDE	2002	2002-06-07	A	H3	A/Moscow/10/99-like	Y	A/Moscow/10/99-like
ADELAIDE	2002	2002-06-07	A	H3	A/Moscow/10/99-like	Y	A/Moscow/10/99-like
ADELAIDE	2002	2002-06-07	A	H3	A/Moscow/10/99-like	Y	A/Moscow/10/99-like
ADELAIDE	2002	2002-06-07	A	H3	A/Moscow/10/99-like	Y	A/Moscow/10/99-like
ADELAIDE	2002	2002-06-07	A	H3	A/Moscow/10/99-like	Y	A/Moscow/10/99-like
ADELAIDE	2002	2002-06-07	A	H3	A/Moscow/10/99-like	Y	A/Moscow/10/99-like
ADELAIDE	2002	2002-06-07	A	H3	A/Moscow/10/99-like	Y	A/Moscow/10/99-like
ADELAIDE	2002	2002-06-07	A	H3	A/Moscow/10/99-like	Y	A/Moscow/10/99-like
ADELAIDE	2002	2002-06-07	A	H3	A/Moscow/10/99-like	Y	A/Moscow/10/99-like
ADELAIDE	2002	2002-06-07	A	H3	A/Moscow/10/99-like	Y	A/Moscow/10/99-like
ADELAIDE	2002	2002-06-11	A	H3	A/Moscow/10/99-like	Y	A/Moscow/10/99-like
ADELAIDE	2002	2002-06-11	A	H3	A/Moscow/10/99-like	Y	A/Moscow/10/99-like
ADELAIDE	2002	2002-06-13	A	H3	A/Moscow/10/99-like	Y	A/Moscow/10/99-like
ADELAIDE	2002	2002-06-14	A	H3	A/Moscow/10/99-like	Y	A/Moscow/10/99-like
ADELAIDE	2002	2002-06-08	A	H3	A/Moscow/10/99-like	Y	A/Moscow/10/99-like
ADELAIDE	2002	2002-06-09	A	H3	A/Moscow/10/99-like	Y	A/Moscow/10/99-like
ADELAIDE	2002	2002-06-10	A	H3	A/Moscow/10/99-like	Y	A/Moscow/10/99-like
ADELAIDE	2002	2002-06-11	A	H3	A/Moscow/10/99-like	Y	A/Moscow/10/99-like
ADELAIDE	2002	2002-06-11	B	B/Vic	B/Hong Kong/330/2001-like	Y	B/Hong Kong/330/2001-like
ADELAIDE	2002	2002-06-11	B	B/Vic	B/Hong Kong/330/2001-like	Y	B/Hong Kong/330/2001-like
ADELAIDE	2002	2002-06-13	B	B/Yam	B/Sichuan/379/99-like	Y	B/Sichuan/379/99-like
ADELAIDE	2002	2002-06-14	A	H3	A/Moscow/10/99-like	Y	A/Moscow/10/99-like
ADELAIDE	2002	2002-06-14	A	H3	A/Moscow/10/99-like	Y	A/Moscow/10/99-like
ADELAIDE	2002	2002-06-16	A	H3	A/Moscow/10/99-like	Y	A/Moscow/10/99-like
ADELAIDE	2002	2002-06-15	B	B/Vic	B/Hong Kong/330/2001-like	Y	B/Hong Kong/330/2001-like
ADELAIDE	2002	2002-06-15	B	B/Vic	B/Hong Kong/330/2001-like	Y	B/Hong Kong/330/2001-like
ADELAIDE	2002	2002-06-18	A	H3	A/Moscow/10/99-like	Y	A/Moscow/10/99-like
ADELAIDE	2002	2002-06-18	A	H3	A/Moscow/10/99-like	Y	A/Moscow/10/99-like
ADELAIDE	2002	2002-06-18	A	H3	A/Moscow/10/99-like	Y	A/Moscow/10/99-like
ADELAIDE	2002	2002-06-19	A	H3	A/Moscow/10/99-like	Y	A/Moscow/10/99-like
ADELAIDE	2002	2002-06-19	A	H3	A/Moscow/10/99-like	Y	A/Moscow/10/99-like
ADELAIDE	2002	2002-06-20	A	H3	A/Moscow/10/99-like	Y	A/Moscow/10/99-like
ADELAIDE	2002	2002-06-20	A	H3	A/Moscow/10/99-like	Y	A/Moscow/10/99-like
ADELAIDE	2002	2002-06-20	B	B/Vic	B/Hong Kong/330/2001-like	Y	B/Hong Kong/330/2001-like
ADELAIDE	2002	2002-06-21	B	B/Vic	B/Hong Kong/330/2001-like	Y	B/Hong Kong/330/2001-like
ADELAIDE	2002	2002-06-22	B	B/Vic	B/Hong Kong/330/2001-like	Y	B/Hong Kong/330/2001-like
ADELAIDE	2002	2002-06-25	A	H3	A/Moscow/10/99-like	Y	A/Moscow/10/99-like
ADELAIDE	2002	2002-06-24	A	H3	A/Moscow/10/99-like	Y	A/Moscow/10/99-like
ADELAIDE	2002	2002-06-11	A	H3	A/Moscow/10/99-like	Y	A/Moscow/10/99-like
ADELAIDE	2002	2002-06-05	A	H3	A/Moscow/10/99-like	Y	A/Moscow/10/99-like
ADELAIDE	2002	2002-03-04	A	H3	A/Moscow/10/99-like	Y	A/Moscow/10/99-like
ADELAIDE	2002	2002-06-24	A	H3	A/Moscow/10/99-like	Y	A/Moscow/10/99-like
ADELAIDE	2002	2002-06-24	A	H3	A/Moscow/10/99-like	Y	A/Moscow/10/99-like
BRISBANE	2002	2002-06-19	B	B/Vic	B/Hong Kong/330/2001-like	Y	B/Hong Kong/330/2001-like
BRISBANE	2002	2002-06-13	B	B/Vic	B/Hong Kong/330/2001-like	Y	B/Hong Kong/330/2001-like
BRISBANE	2002	2002-06-20	B	B/Vic	B/Hong Kong/330/2001-like	Y	B/Hong Kong/330/2001-like
BRISBANE	2002	2002-06-24	B	B/Vic	B/Hong Kong/330/2001-like	Y	B/Hong Kong/330/2001-like
BRISBANE	2002	2002-06-26	B	B/Vic	B/Hong Kong/330/2001-like	Y	B/Hong Kong/330/2001-like
BRISBANE	2002	2002-06-13	A	H3	A/Moscow/10/99-like	Y	A/Moscow/10/99-like
BRISBANE	2002	2002-06-20	A	H3	A/Moscow/10/99-like	Y	A/Moscow/10/99-like
BRISBANE	2002	2002-06-23	A	H3	A/Moscow/10/99-like	Y	A/Moscow/10/99-like
SYDNEY	2002	2002-05-13	B	B/Vic	B/Hong Kong/330/2001-like	Y	B/Hong Kong/330/2001-like
SYDNEY	2002	2002-05-21	B	B/Vic	B/Hong Kong/330/2001-like	Y	B/Hong Kong/330/2001-like
SYDNEY	2002	2002-05-27	B	B/Vic	B/Hong Kong/330/2001-like	Y	B/Hong Kong/330/2001-like
MELBOURNE	2002	2002-06-20	B	B/Vic	B/Hong Kong/330/2001-like	Y	B/Hong Kong/330/2001-like
MELBOURNE	2002	2002-06-22	B	B/Vic	B/Hong Kong/330/2001-like	Y	B/Hong Kong/330/2001-like
MELBOURNE	2002	2002-06-18	A	H3	A/Moscow/10/99-like	Y	A/Moscow/10/99-like
MELBOURNE	2002	2002-06-28	A	H3	A/Moscow/10/99-like	Y	A/Moscow/10/99-like
MELBOURNE	2002	2002-06-26	A	H3	A/Moscow/10/99-like	Y	A/Moscow/10/99-like
SYDNEY	2002	2002-05-21	A	H3	A/Moscow/10/99-like	Y	A/Moscow/10/99-like
SYDNEY	2002	2002-05-31	A	H3	A/Moscow/10/99-like	Y	A/Moscow/10/99-like
SYDNEY	2002	2002-06-06	A	H3	A/Moscow/10/99-like	Y	A/Moscow/10/99-like
SYDNEY	2002	2002-06-08	A	H3	A/Moscow/10/99-like	Y	A/Moscow/10/99-like
SYDNEY	2002	2002-06-19	A	H3	A/Moscow/10/99-like	Y	A/Moscow/10/99-like
SYDNEY	2002	2002-06-11	A	H3	A/Moscow/10/99-like	Y	A/Moscow/10/99-like
SYDNEY	2002	2002-04-11	B	B/Vic	B/Hong Kong/330/2001-like	Y	B/Hong Kong/330/2001-like
SYDNEY	2002	2002-05-22	B	B/Vic	B/Hong Kong/330/2001-like	Y	B/Hong Kong/330/2001-like
SYDNEY	2002	2002-05-24	B	B/Vic	B/Hong Kong/330/2001-like	Y	B/Hong Kong/330/2001-like
SYDNEY	2002	2002-05-31	B	B/Vic	B/Hong Kong/330/2001-like	Y	B/Hong Kong/330/2001-like
SYDNEY	2002	2002-05-20	A	H3	A/Moscow/10/99-like	Y	A/Moscow/10/99-like
SYDNEY	2002	2002-05-28	B	B/Vic	B/Hong Kong/330/2001-like	Y	B/Hong Kong/330/2001-like
SYDNEY	2002	2002-06-09	B	B/Vic	B/Hong Kong/330/2001-like	Y	B/Hong Kong/330/2001-like
SYDNEY	2002	2002-06-18	B	B/Vic	B/Hong Kong/330/2001-like	Y	B/Hong Kong/330/2001-like
SYDNEY	2002	2002-06-08	B	B/Vic	B/Hong Kong/330/2001-like	Y	B/Hong Kong/330/2001-like
SYDNEY	2002	2002-06-06	B	B/Vic	B/Hong Kong/330/2001-like	Y	B/Hong Kong/330/2001-like
SYDNEY	2002	2002-06-08	B	B/Vic	B/Hong Kong/330/2001-like	Y	B/Hong Kong/330/2001-like
SYDNEY	2002	2002-06-06	B	B/Vic	B/Hong Kong/330/2001-like	Y	B/Hong Kong/330/2001-like
SYDNEY	2002	2002-06-06	B	B/Vic	B/Hong Kong/330/2001-like	Y	B/Hong Kong/330/2001-like
MELBOURNE	2002	2002-06-21	A	H3	A/Moscow/10/99-like	Y	A/Moscow/10/99-like
ADELAIDE	2002	2002-06-06	B	B/Vic	B/Hong Kong/330/2001-like	Y	B/Hong Kong/330/2001-like
ADELAIDE	2002	2002-06-07	A	H3	A/Moscow/10/99-like	Y	A/Moscow/10/99-like
SYDNEY	2002	2002-06-11	B	B/Vic	B/Hong Kong/330/2001-like	Y	B/Hong Kong/330/2001-like
SYDNEY	2002	2002-06-06	B	B/Vic	B/Hong Kong/330/2001-like	Y	B/Hong Kong/330/2001-like
SYDNEY	2002	2002-05-30	B	B/Vic	B/Hong Kong/330/2001-like	Y	B/Hong Kong/330/2001-like
SYDNEY	2002	2002-06-04	B	B/Vic	B/Hong Kong/330/2001-like	Y	B/Hong Kong/330/2001-like
SYDNEY	2002	2002-06-07	B	B/Vic	B/Hong Kong/330/2001-like	Y	B/Hong Kong/330/2001-like
SYDNEY	2002	2002-06-07	B	B/Vic	B/Hong Kong/330/2001-like	Y	B/Hong Kong/330/2001-like
SYDNEY	2002	2002-06-07	B	B/Vic	B/Hong Kong/330/2001-like	Y	B/Hong Kong/330/2001-like
SYDNEY	2002	2002-06-07	B	B/Vic	B/Hong Kong/330/2001-like	Y	B/Hong Kong/330/2001-like
SYDNEY	2002	2002-06-07	B	B/Vic	B/Hong Kong/330/2001-like	Y	B/Hong Kong/330/2001-like
SYDNEY	2002	2002-06-07	B	B/Vic	B/Hong Kong/330/2001-like	Y	B/Hong Kong/330/2001-like
SYDNEY	2002	2002-05-31	B	B/Vic	B/Hong Kong/330/2001-like	Y	B/Hong Kong/330/2001-like
SYDNEY	2002	2002-06-07	B	B/Vic	B/Hong Kong/330/2001-like	Y	B/Hong Kong/330/2001-like
SYDNEY	2002	2002-06-03	B	B/Vic	B/Hong Kong/330/2001-like	Y	B/Hong Kong/330/2001-like
SYDNEY	2002	2002-06-03	B	B/Vic	B/Hong Kong/330/2001-like	Y	B/Hong Kong/330/2001-like
SYDNEY	2002	2002-06-03	B	B/Vic	B/Hong Kong/330/2001-like	Y	B/Hong Kong/330/2001-like
SYDNEY	2002	2002-06-04	B	B/Vic	B/Hong Kong/330/2001-like	Y	B/Hong Kong/330/2001-like
SYDNEY	2002	2002-06-03	B	B/Vic	B/Hong Kong/330/2001-like	Y	B/Hong Kong/330/2001-like
SYDNEY	2002	2002-06-03	B	B/Vic	B/Hong Kong/330/2001-like	Y	B/Hong Kong/330/2001-like
SYDNEY	2002	2002-06-03	B	B/Vic	B/Hong Kong/330/2001-like	Y	B/Hong Kong/330/2001-like
SYDNEY	2002	2002-05-30	B	B/Vic	B/Hong Kong/330/2001-like	Y	B/Hong Kong/330/2001-like
SYDNEY	2002	2002-06-06	B	B/Vic	B/Hong Kong/330/2001-like	Y	B/Hong Kong/330/2001-like
SYDNEY	2002	2002-06-10	B	B/Vic	B/Hong Kong/330/2001-like	Y	B/Hong Kong/330/2001-like
SYDNEY	2002	2002-06-07	B	B/Vic	B/Hong Kong/330/2001-like	Y	B/Hong Kong/330/2001-like
SYDNEY	2002	2002-06-11	B	B/Vic	B/Hong Kong/330/2001-like	Y	B/Hong Kong/330/2001-like
SYDNEY	2002	2002-06-12	B	B/Vic	B/Hong Kong/330/2001-like	Y	B/Hong Kong/330/2001-like
SYDNEY	2002	2002-06-13	B	B/Vic	B/Hong Kong/330/2001-like	Y	B/Hong Kong/330/2001-like
SYDNEY	2002	2002-06-11	B	B/Vic	B/Hong Kong/330/2001-like	Y	B/Hong Kong/330/2001-like
SYDNEY	2002	2002-06-15	B	B/Vic	B/Hong Kong/330/2001-like	Y	B/Hong Kong/330/2001-like
SYDNEY	2002	2002-06-12	B	B/Vic	B/Hong Kong/330/2001-like	Y	B/Hong Kong/330/2001-like
SYDNEY	2002	2002-06-14	B	B/Vic	B/Hong Kong/330/2001-like	Y	B/Hong Kong/330/2001-like
SYDNEY	2002	2002-06-19	B	B/Vic	B/Hong Kong/330/2001-like	Y	B/Hong Kong/330/2001-like
SYDNEY	2002	2002-06-20	B	B/Vic	B/Hong Kong/330/2001-like	Y	B/Hong Kong/330/2001-like
SYDNEY	2002	2002-07-01	B	B/Vic	B/Hong Kong/330/2001-like	Y	B/Hong Kong/330/2001-like
SYDNEY	2002	2002-06-16	B	B/Vic	B/Hong Kong/330/2001-like	Y	B/Hong Kong/330/2001-like
SYDNEY	2002	2002-06-18	B	B/Vic	B/Hong Kong/330/2001-like	Y	B/Hong Kong/330/2001-like
SYDNEY	2002	2002-06-08	B	B/Vic	B/Hong Kong/330/2001-like	Y	B/Hong Kong/330/2001-like
SYDNEY	2002	2002-06-19	B	B/Vic	B/Hong Kong/330/2001-like	Y	B/Hong Kong/330/2001-like
SYDNEY	2002	2002-06-20	B	B/Vic	B/Hong Kong/330/2001-like	Y	B/Hong Kong/330/2001-like
SYDNEY	2002	2002-06-18	B	B/Vic	B/Hong Kong/330/2001-like	Y	B/Hong Kong/330/2001-like
SYDNEY	2002	2002-06-21	B	B/Vic	B/Hong Kong/330/2001-like	Y	B/Hong Kong/330/2001-like
SYDNEY	2002	2002-06-21	B	B/Vic	B/Hong Kong/330/2001-like	Y	B/Hong Kong/330/2001-like
SYDNEY	2002	2002-06-20	B	B/Vic	B/Hong Kong/330/2001-like	Y	B/Hong Kong/330/2001-like
MELBOURNE	2002	2002-06-27	A	H3	A/Moscow/10/99-like	Y	A/Moscow/10/99-like
MELBOURNE	2002	2002-07-01	A	H3	A/Moscow/10/99-like	Y	A/Moscow/10/99-like
MELBOURNE	2002	2002-07-04	A	H3	A/Moscow/10/99-like	Y	A/Moscow/10/99-like
SYDNEY	2002	2002-06-06	B	B/Vic	B/Hong Kong/330/2001-like	Y	B/Hong Kong/330/2001-like
SYDNEY	2002	2002-06-04	B	B/Vic	B/Hong Kong/330/2001-like	Y	B/Hong Kong/330/2001-like
SYDNEY	2002	2002-06-19	B	B/Vic	B/Hong Kong/330/2001-like	Y	B/Hong Kong/330/2001-like
PERTH	2002	2002-03-12	A	H3	A/Moscow/10/99-like	Y	A/Moscow/10/99-like
PERTH	2002	2002-03-15	A	H3	A/Moscow/10/99-like	Y	A/Moscow/10/99-like
PERTH	2002	2002-03-20	A	H3	A/Moscow/10/99-like	Y	A/Moscow/10/99-like
PERTH	2002	2002-03-25	A	H3	A/Moscow/10/99-like	Y	A/Moscow/10/99-like
PERTH	2002	2002-04-26	A	H3	A/Moscow/10/99-like	Y	A/Moscow/10/99-like
PERTH	2002	2002-04-26	A	H3	A/Moscow/10/99-like	Y	A/Moscow/10/99-like
PERTH	2002	2002-05-08	A	H3	A/Moscow/10/99-like	Y	A/Moscow/10/99-like
PERTH	2002	2002-05-08	A	H3	A/Moscow/10/99-like	Y	A/Moscow/10/99-like
PERTH	2002	2002-05-13	A	H3	A/Moscow/10/99-like	Y	A/Moscow/10/99-like
PERTH	2002	2002-05-22	A	H3	A/Moscow/10/99-like	Y	A/Moscow/10/99-like
PERTH	2002	2002-05-30	A	H3	A/Moscow/10/99-like	Y	A/Moscow/10/99-like
PERTH	2002	2002-05-07	A	H3	A/Moscow/10/99-like	Y	A/Moscow/10/99-like
PERTH	2002	2002-05-07	A	H3	A/Moscow/10/99-like	Y	A/Moscow/10/99-like
PERTH	2002	2002-05-08	A	H3	A/Moscow/10/99-like	Y	A/Moscow/10/99-like
PERTH	2002	2002-06-17	A	H3	A/Moscow/10/99-like	Y	A/Moscow/10/99-like
PERTH	2002	2002-06-15	A	H3	A/Moscow/10/99-like	Y	A/Moscow/10/99-like
PERTH	2002	2002-06-13	A	H3	A/Moscow/10/99-like	Y	A/Moscow/10/99-like
PERTH	2002	2002-06-10	A	H3	A/Moscow/10/99-like	Y	A/Moscow/10/99-like
PERTH	2002	2002-06-10	A	H3	A/Moscow/10/99-like	Y	A/Moscow/10/99-like
PERTH	2002	2002-06-13	A	H3	A/Moscow/10/99-like	Y	A/Moscow/10/99-like
PERTH	2002	2002-04-29	B	B/Vic	B/Hong Kong/330/2001-like	Y	B/Hong Kong/330/2001-like
PERTH	2002	2002-05-16	B	B/Yam	B/Sichuan/379/99-like	Y	B/Sichuan/379/99-like
PERTH	2002	2002-06-12	B	B/Vic	B/Hong Kong/330/2001-like	Y	B/Hong Kong/330/2001-like
SYDNEY	2002	2002-05-29	A	H3	A/Moscow/10/99-like	Y	A/Moscow/10/99-like
SYDNEY	2002	2002-06-18	B	B/Vic	B/Hong Kong/330/2001-like	Y	B/Hong Kong/330/2001-like
SYDNEY	2002	2002-06-19	B	B/Vic	B/Hong Kong/330/2001-like	Y	B/Hong Kong/330/2001-like
SYDNEY	2002	2002-06-19	B	B/Vic	B/Hong Kong/330/2001-like	Y	B/Hong Kong/330/2001-like
MELBOURNE	2002	2002-06-27	B	B/Vic	B/Hong Kong/330/2001-like	Y	B/Hong Kong/330/2001-like
PERTH	2002	2002-06-18	A	H3	A/Moscow/10/99-like	Y	A/Moscow/10/99-like
PERTH	2002	2002-06-06	A	H3	A/Moscow/10/99-like	Y	A/Moscow/10/99-like
PERTH	2002	2002-06-07	A	H3	A/Moscow/10/99-like	Y	A/Moscow/10/99-like
PERTH	2002	2002-06-19	A	H3	A/Moscow/10/99-like	Y	A/Moscow/10/99-like
PERTH	2002	2002-06-20	A	H3	A/Moscow/10/99-like	Y	A/Moscow/10/99-like
PERTH	2002	2002-06-23	A	H3	A/Moscow/10/99-like	Y	A/Moscow/10/99-like
PERTH	2002	2002-06-23	A	H3	A/Moscow/10/99-like	Y	A/Moscow/10/99-like
PERTH	2002	2002-06-26	A	H3	A/Moscow/10/99-like	Y	A/Moscow/10/99-like
PERTH	2002	2002-06-27	A	H3	A/Moscow/10/99-like	Y	A/Moscow/10/99-like
PERTH	2002	2002-06-28	A	H3	A/Moscow/10/99-like	Y	A/Moscow/10/99-like
PERTH	2002	2002-06-28	A	H3	A/Moscow/10/99-like	Y	A/Moscow/10/99-like
PERTH	2002	2002-06-28	A	H3	A/Moscow/10/99-like	Y	A/Moscow/10/99-like
PERTH	2002	2002-06-13	A	H3	A/Moscow/10/99-like	Y	A/Moscow/10/99-like
PERTH	2002	2002-06-20	A	H3	A/Moscow/10/99-like	Y	A/Moscow/10/99-like
PERTH	2002	2002-06-23	A	H3	A/Moscow/10/99-like	Y	A/Moscow/10/99-like
PERTH	2002	2002-06-23	A	H3	A/Moscow/10/99-like	Y	A/Moscow/10/99-like
PERTH	2002	2002-06-26	A	H3	A/Moscow/10/99-like	Y	A/Moscow/10/99-like
PERTH	2002	2002-06-28	A	H3	A/Moscow/10/99-like	Y	A/Moscow/10/99-like
PERTH	2002	2002-06-28	A	H3	A/Moscow/10/99-like	Y	A/Moscow/10/99-like
PERTH	2002	2002-06-27	A	H3	A/Moscow/10/99-like	Y	A/Moscow/10/99-like
PERTH	2002	2002-06-28	A	H3	A/Moscow/10/99-like	Y	A/Moscow/10/99-like
PERTH	2002	2002-06-26	A	H3	A/Moscow/10/99-like	Y	A/Moscow/10/99-like
PERTH	2002	2002-06-28	A	H3	A/Moscow/10/99-like	Y	A/Moscow/10/99-like
PERTH	2002	2002-06-29	A	H3	A/Moscow/10/99-like	Y	A/Moscow/10/99-like
PERTH	2002	2002-06-29	A	H3	A/Moscow/10/99-like	Y	A/Moscow/10/99-like
PERTH	2002	2002-06-29	A	H3	A/Moscow/10/99-like	Y	A/Moscow/10/99-like
PERTH	2002	2002-05-25	A	H3	A/Moscow/10/99-like	Y	A/Moscow/10/99-like
MELBOURNE	2002	2002-07-08	A	H3	A/Moscow/10/99-like	Y	A/Moscow/10/99-like
MELBOURNE	2002	2002-07-07	A	H3	A/Moscow/10/99-like	Y	A/Moscow/10/99-like
MELBOURNE	2002	2002-07-11	A	H3	A/Moscow/10/99-like	Y	A/Moscow/10/99-like
MELBOURNE	2002	2002-07-11	A	H3	A/Moscow/10/99-like	Y	A/Moscow/10/99-like
PERTH	2002	2002-06-28	A	H3	A/Moscow/10/99-like	Y	A/Moscow/10/99-like
BRISBANE	2002	2002-06-20	B	B/Vic	B/Hong Kong/330/2001-like	Y	B/Hong Kong/330/2001-like
BRISBANE	2002	2002-06-17	B	B/Vic	B/Hong Kong/330/2001-like	Y	B/Hong Kong/330/2001-like
BRISBANE	2002	2002-06-20	B	B/Vic	B/Hong Kong/330/2001-like	Y	B/Hong Kong/330/2001-like
BRISBANE	2002	2002-06-14	B	B/Vic	B/Hong Kong/330/2001-like	Y	B/Hong Kong/330/2001-like
BRISBANE	2002	2002-06-27	B	B/Vic	B/Hong Kong/330/2001-like	Y	B/Hong Kong/330/2001-like
BRISBANE	2002	2002-06-29	B	B/Vic	B/Hong Kong/330/2001-like	Y	B/Hong Kong/330/2001-like
BRISBANE	2002	2002-06-21	B	B/Vic	B/Hong Kong/330/2001-like	Y	B/Hong Kong/330/2001-like
BRISBANE	2002	2002-07-04	B	B/Vic	B/Hong Kong/330/2001-like	Y	B/Hong Kong/330/2001-like
BRISBANE	2002	2002-06-30	A	H3	A/Moscow/10/99-like	Y	A/Moscow/10/99-like
BRISBANE	2002	2002-06-29	A	H3	A/Moscow/10/99-like	Y	A/Moscow/10/99-like
BRISBANE	2002	2002-06-29	A	H3	A/Moscow/10/99-like	Y	A/Moscow/10/99-like
BRISBANE	2002	2002-07-01	A	H3	A/Moscow/10/99-like	Y	A/Moscow/10/99-like
PERTH	2002	2002-05-08	A	H3	A/Moscow/10/99-like	Y	A/Moscow/10/99-like
PERTH	2002	2002-06-29	A	H3	A/Moscow/10/99-like	Y	A/Moscow/10/99-like
BRISBANE	2002	2002-06-07	A	H3	A/Moscow/10/99-like	Y	A/Moscow/10/99-like
BRISBANE	2002	2002-06-24	B	B/Vic	B/Hong Kong/330/2001-like	Y	B/Hong Kong/330/2001-like
BRISBANE	2002	2002-06-26	B	B/Vic	B/Hong Kong/330/2001-like	Y	B/Hong Kong/330/2001-like
BRISBANE	2002	2002-07-02	B	B/Vic	B/Hong Kong/330/2001-like	Y	B/Hong Kong/330/2001-like
MELBOURNE	2002	2002-07-12	A	H3	A/Moscow/10/99-like	Y	A/Moscow/10/99-like
PERTH	2002	2002-06-24	A	H3	A/Moscow/10/99-like	Y	A/Moscow/10/99-like
PERTH	2002	2002-06-24	A	H3	A/Moscow/10/99-like	Y	A/Moscow/10/99-like
PERTH	2002	2002-06-25	A	H3	A/Moscow/10/99-like	Y	A/Moscow/10/99-like
PERTH	2002	2002-06-26	A	H3	A/Moscow/10/99-like	Y	A/Moscow/10/99-like
PERTH	2002	2002-07-01	A	H3	A/Moscow/10/99-like	Y	A/Moscow/10/99-like
PERTH	2002	2002-07-02	A	H3	A/Moscow/10/99-like	Y	A/Moscow/10/99-like
PERTH	2002	2002-06-24	B	B/Vic	B/Hong Kong/330/2001-like	Y	B/Hong Kong/330/2001-like
MELBOURNE	2002	2002-07-01	A	H3	A/Moscow/10/99-like	Y	A/Moscow/10/99-like
MELBOURNE	2002	2002-07-03	A	H3	A/Moscow/10/99-like	Y	A/Moscow/10/99-like
MELBOURNE	2002	2002-07-04	A	H3	A/Moscow/10/99-like	Y	A/Moscow/10/99-like
MELBOURNE	2002	2002-07-05	A	H3	A/Moscow/10/99-like	Y	A/Moscow/10/99-like
MELBOURNE	2002	2002-07-11	A	H3	A/Moscow/10/99-like	Y	A/Moscow/10/99-like
BRISBANE	2002	2002-07-03	A	H3	A/Moscow/10/99-like	Y	A/Moscow/10/99-like
BRISBANE	2002	2002-07-09	A	H3	A/Moscow/10/99-like	Y	A/Moscow/10/99-like
BRISBANE	2002	2002-07-01	A	H3	A/Moscow/10/99-like	Y	A/Moscow/10/99-like
BRISBANE	2002	2002-07-04	B	B/Vic	B/Hong Kong/330/2001-like	Y	B/Hong Kong/330/2001-like
BRISBANE	2002	2002-07-04	B	B/Vic	B/Hong Kong/330/2001-like	Y	B/Hong Kong/330/2001-like
BRISBANE	2002	2002-07-11	B	B/Vic	B/Hong Kong/330/2001-like	Y	B/Hong Kong/330/2001-like
MELBOURNE	2002	2002-07-10	A	H3	A/Moscow/10/99-like	Y	A/Moscow/10/99-like
MELBOURNE	2002	2002-07-10	B	B/Vic	B/Hong Kong/330/2001-like	Y	B/Hong Kong/330/2001-like
MELBOURNE	2002	2002-07-08	A	H3	A/Moscow/10/99-like	Y	A/Moscow/10/99-like
MELBOURNE	2002	2002-07-09	B	B/Vic	B/Hong Kong/330/2001-like	Y	B/Hong Kong/330/2001-like
BRISBANE	2002	2002-06-27	A	H3	A/Moscow/10/99-like	Y	A/Moscow/10/99-like
MELBOURNE	2002	2002-07-08	A	H3	A/Moscow/10/99-like	Y	A/Moscow/10/99-like
MELBOURNE	2002	2002-07-07	A	H3	A/Moscow/10/99-like	Y	A/Moscow/10/99-like
MELBOURNE	2002	2002-07-06	A	H3	A/Moscow/10/99-like	Y	A/Moscow/10/99-like
MELBOURNE	2002	2002-07-04	A	H3	A/Moscow/10/99-like	Y	A/Moscow/10/99-like
MELBOURNE	2002	2002-07-12	A	H3	A/Moscow/10/99-like	Y	A/Moscow/10/99-like
MELBOURNE	2002	2002-07-11	A	H3	A/Moscow/10/99-like	Y	A/Moscow/10/99-like
MELBOURNE	2002	2002-07-12	A	H3	A/Moscow/10/99-like	Y	A/Moscow/10/99-like
MELBOURNE	2002	2002-07-12	A	H3	A/Moscow/10/99-like	Y	A/Moscow/10/99-like
MELBOURNE	2002	2002-07-14	A	H3	A/Moscow/10/99-like	Y	A/Moscow/10/99-like
MELBOURNE	2002	2002-07-13	A	H3	A/Moscow/10/99-like	Y	A/Moscow/10/99-like
MELBOURNE	2002	2002-07-14	A	H3	A/Moscow/10/99-like	Y	A/Moscow/10/99-like
MELBOURNE	2002	2002-07-15	A	H3	A/Moscow/10/99-like	Y	A/Moscow/10/99-like
MELBOURNE	2002	2002-07-15	A	H3	A/Moscow/10/99-like	Y	A/Moscow/10/99-like
MELBOURNE	2002	2002-07-16	A	H3	A/Moscow/10/99-like	Y	A/Moscow/10/99-like
MELBOURNE	2002	2002-07-16	A	H3	A/Moscow/10/99-like	Y	A/Moscow/10/99-like
MELBOURNE	2002	2002-07-17	A	H3	A/Moscow/10/99-like	Y	A/Moscow/10/99-like
MELBOURNE	2002	2002-07-01	A	H3	A/Moscow/10/99-like	Y	A/Moscow/10/99-like
MELBOURNE	2002	2002-07-10	A	H3	A/Moscow/10/99-like	Y	A/Moscow/10/99-like
PERTH	2002	2002-07-09	A	H3	A/Moscow/10/99-like	Y	A/Moscow/10/99-like
PERTH	2002	2002-07-11	A	H3	A/Moscow/10/99-like	Y	A/Moscow/10/99-like
PERTH	2002	2002-07-08	A	H3	A/Moscow/10/99-like	Y	A/Moscow/10/99-like
PERTH	2002	2002-07-05	A	H3	A/Moscow/10/99-like	Y	A/Moscow/10/99-like
PERTH	2002	2002-07-09	A	H3	A/Moscow/10/99-like	Y	A/Moscow/10/99-like
PERTH	2002	2002-07-10	A	H3	A/Moscow/10/99-like	Y	A/Moscow/10/99-like
PERTH	2002	2002-07-09	B	B/Vic	B/Hong Kong/330/2001-like	Y	B/Hong Kong/330/2001-like
PERTH	2002	2002-07-05	A	H3	A/Moscow/10/99-like	Y	A/Moscow/10/99-like
PERTH	2002	2002-07-06	A	H3	A/Moscow/10/99-like	Y	A/Moscow/10/99-like
SYDNEY	2002	2002-07-08	A	H3	A/Moscow/10/99-like	Y	A/Moscow/10/99-like
SYDNEY	2002	2002-07-08	A	H3	A/Moscow/10/99-like	Y	A/Moscow/10/99-like
SYDNEY	2002	2002-07-05	A	H3	A/Moscow/10/99-like	Y	A/Moscow/10/99-like
SYDNEY	2002	2002-07-06	A	H3	A/Moscow/10/99-like	Y	A/Moscow/10/99-like
SYDNEY	2002	2002-06-21	A	H3	A/Moscow/10/99-like	Y	A/Moscow/10/99-like
SYDNEY	2002	2002-07-15	A	H3	A/Moscow/10/99-like	Y	A/Moscow/10/99-like
SYDNEY	2002	2002-07-15	A	H3	A/Moscow/10/99-like	Y	A/Moscow/10/99-like
SYDNEY	2002	2002-07-18	A	H3	A/Moscow/10/99-like	Y	A/Moscow/10/99-like
SYDNEY	2002	2002-07-15	A	H3	A/Moscow/10/99-like	Y	A/Moscow/10/99-like
SYDNEY	2002	2002-04-22	B	B/Vic	B/Hong Kong/330/2001-like	Y	B/Hong Kong/330/2001-like
SYDNEY	2002	2002-07-07	B	B/Vic	B/Hong Kong/330/2001-like	Y	B/Hong Kong/330/2001-like
MELBOURNE	2002	2002-07-13	A	H3	A/Moscow/10/99-like	Y	A/Moscow/10/99-like
MELBOURNE	2002	2002-07-15	B	B/Vic	B/Hong Kong/330/2001-like	Y	B/Hong Kong/330/2001-like
MELBOURNE	2002	2002-07-15	A	H3	A/Moscow/10/99-like	Y	A/Moscow/10/99-like
MELBOURNE	2002	2002-07-16	A	H3	A/Moscow/10/99-like	Y	A/Moscow/10/99-like
MELBOURNE	2002	2002-07-15	A	H3	A/Moscow/10/99-like	Y	A/Moscow/10/99-like
SYDNEY	2002	2002-06-18	A	H3	A/Moscow/10/99-like	Y	A/Moscow/10/99-like
SYDNEY	2002	2002-07-17	A	H3	A/Moscow/10/99-like	Y	A/Moscow/10/99-like
MELBOURNE	2002	2002-07-13	A	H3	A/Moscow/10/99-like	Y	A/Moscow/10/99-like
MELBOURNE	2002	2002-07-11	A	H3	A/Moscow/10/99-like	Y	A/Moscow/10/99-like
MELBOURNE	2002	2002-07-15	A	H3	A/Moscow/10/99-like	Y	A/Moscow/10/99-like
MELBOURNE	2002	2002-07-15	A	H3	A/Moscow/10/99-like	Y	A/Moscow/10/99-like
MELBOURNE	2002	2002-07-17	A	H3	A/Moscow/10/99-like	Y	A/Moscow/10/99-like
MELBOURNE	2002	2002-07-15	B	B/Vic	B/Hong Kong/330/2001-like	Y	B/Hong Kong/330/2001-like
MELBOURNE	2002	2002-07-18	A	H3	A/Moscow/10/99-like	Y	A/Moscow/10/99-like
MELBOURNE	2002	2002-07-17	A	H3	A/Moscow/10/99-like	Y	A/Moscow/10/99-like
BRISBANE	2002	2002-07-08	A	H3	A/Moscow/10/99-like	Y	A/Moscow/10/99-like
BRISBANE	2002	2002-06-13	A	H3	A/Moscow/10/99-like	Y	A/Moscow/10/99-like
BRISBANE	2002	2002-07-14	A	H3	A/Moscow/10/99-like	Y	A/Moscow/10/99-like
BRISBANE	2002	2002-07-15	A	H3	A/Moscow/10/99-like	Y	A/Moscow/10/99-like
BRISBANE	2002	2002-07-13	A	H3	A/Moscow/10/99-like	Y	A/Moscow/10/99-like
BRISBANE	2002	2002-07-15	A	H3	A/Moscow/10/99-like	Y	A/Moscow/10/99-like
BRISBANE	2002	2002-07-13	A	H3	A/Moscow/10/99-like	Y	A/Moscow/10/99-like
BRISBANE	2002	2002-07-15	A	H3	A/Moscow/10/99-like	Y	A/Moscow/10/99-like
BRISBANE	2002	2002-07-13	A	H3	A/Moscow/10/99-like	Y	A/Moscow/10/99-like
BRISBANE	2002	2002-07-14	A	H3	A/Moscow/10/99-like	Y	A/Moscow/10/99-like
SYDNEY	2002	2002-07-15	A	H3	A/Moscow/10/99-like	Y	A/Moscow/10/99-like
BRISBANE	2002	2002-07-08	A	H3	A/Moscow/10/99-like	Y	A/Moscow/10/99-like
BRISBANE	2002	2002-07-16	A	H3	A/Moscow/10/99-like	Y	A/Moscow/10/99-like
BRISBANE	2002	2002-07-16	A	H3	A/Moscow/10/99-like	Y	A/Moscow/10/99-like
BRISBANE	2002	2002-07-16	A	H3	A/Moscow/10/99-like	Y	A/Moscow/10/99-like
BRISBANE	2002	2002-07-17	A	H3	A/Moscow/10/99-like	Y	A/Moscow/10/99-like
BRISBANE	2002	2002-07-17	A	H3	A/Moscow/10/99-like	Y	A/Moscow/10/99-like
BRISBANE	2002	2002-07-17	A	H3	A/Moscow/10/99-like	Y	A/Moscow/10/99-like
BRISBANE	2002	2002-07-18	A	H3	A/Moscow/10/99-like	Y	A/Moscow/10/99-like
BRISBANE	2002	2002-07-18	A	H3	A/Moscow/10/99-like	Y	A/Moscow/10/99-like
BRISBANE	2002	2002-07-11	B	B/Vic	B/Hong Kong/330/2001-like	Y	B/Hong Kong/330/2001-like
BRISBANE	2002	2002-07-14	B	B/Vic	B/Hong Kong/330/2001-like	Y	B/Hong Kong/330/2001-like
BRISBANE	2002	2002-07-11	B	B/Vic	B/Hong Kong/330/2001-like	Y	B/Hong Kong/330/2001-like
BRISBANE	2002	2002-07-16	B	B/Vic	B/Hong Kong/330/2001-like	Y	B/Hong Kong/330/2001-like
BRISBANE	2002	2002-07-13	B	B/Vic	B/Hong Kong/330/2001-like	Y	B/Hong Kong/330/2001-like
BRISBANE	2002	2002-07-09	B	B/Vic	B/Hong Kong/330/2001-like	Y	B/Hong Kong/330/2001-like
BRISBANE	2002	2002-07-16	B	B/Vic	B/Hong Kong/330/2001-like	Y	B/Hong Kong/330/2001-like
MELBOURNE	2002	2002-07-16	A	H3	A/Moscow/10/99-like	Y	A/Moscow/10/99-like
MELBOURNE	2002	2002-07-23	A	H3	A/Moscow/10/99-like	Y	A/Moscow/10/99-like
MELBOURNE	2002	2002-07-25	A	H3	A/Moscow/10/99-like	Y	A/Moscow/10/99-like
MELBOURNE	2002	2002-07-25	A	H3	A/Moscow/10/99-like	Y	A/Moscow/10/99-like
MELBOURNE	2002	2002-07-20	A	H3	A/Moscow/10/99-like	Y	A/Moscow/10/99-like
MELBOURNE	2002	2002-07-19	A	H3	A/Moscow/10/99-like	Y	A/Moscow/10/99-like
MELBOURNE	2002	2002-07-22	B	B/Vic	B/Hong Kong/330/2001-like	Y	B/Hong Kong/330/2001-like
MELBOURNE	2002	2002-07-22	A	H3	A/Moscow/10/99-like	Y	A/Moscow/10/99-like
MELBOURNE	2002	2002-07-22	A	H3	A/Moscow/10/99-like	Y	A/Moscow/10/99-like
MELBOURNE	2002	2002-07-21	A	H3	A/Moscow/10/99-like	Y	A/Moscow/10/99-like
MELBOURNE	2002	2002-07-24	A	H3	A/Moscow/10/99-like	Y	A/Moscow/10/99-like
MELBOURNE	2002	2002-07-23	A	H3	A/Moscow/10/99-like	Y	A/Moscow/10/99-like
MELBOURNE	2002	2002-07-25	A	H3	A/Moscow/10/99-like	Y	A/Moscow/10/99-like
BRISBANE	2002	2002-07-17	A	H3	A/Moscow/10/99-like	Y	A/Moscow/10/99-like
BRISBANE	2002	2002-07-17	A	H3	A/Moscow/10/99-like	Y	A/Moscow/10/99-like
BRISBANE	2002	2002-07-17	A	H3	A/Moscow/10/99-like	Y	A/Moscow/10/99-like
BRISBANE	2002	2002-07-18	A	H3	A/Moscow/10/99-like	Y	A/Moscow/10/99-like
BRISBANE	2002	2002-07-18	A	H3	A/Moscow/10/99-like	Y	A/Moscow/10/99-like
BRISBANE	2002	2002-07-21	A	H3	A/Moscow/10/99-like	Y	A/Moscow/10/99-like
BRISBANE	2002	2002-07-20	A	H3	A/Moscow/10/99-like	Y	A/Moscow/10/99-like
BRISBANE	2002	2002-07-19	A	H3	A/Moscow/10/99-like	Y	A/Moscow/10/99-like
BRISBANE	2002	2002-07-20	A	H3	A/Moscow/10/99-like	Y	A/Moscow/10/99-like
BRISBANE	2002	2002-07-17	A	H3	A/Moscow/10/99-like	Y	A/Moscow/10/99-like
BRISBANE	2002	2002-07-22	A	H3	A/Moscow/10/99-like	Y	A/Moscow/10/99-like
BRISBANE	2002	2002-07-22	A	H3	A/Moscow/10/99-like	Y	A/Moscow/10/99-like
BRISBANE	2002	2002-07-24	A	H3	A/Moscow/10/99-like	Y	A/Moscow/10/99-like
BRISBANE	2002	2002-07-25	A	H3	A/Moscow/10/99-like	Y	A/Moscow/10/99-like
BRISBANE	2002	2002-07-25	A	H3	A/Moscow/10/99-like	Y	A/Moscow/10/99-like
BRISBANE	2002	2002-07-24	A	H3	A/Moscow/10/99-like	Y	A/Moscow/10/99-like
BRISBANE	2002	2002-07-24	A	H3	A/Moscow/10/99-like	Y	A/Moscow/10/99-like
BRISBANE	2002	2002-07-24	A	H3	A/Moscow/10/99-like	Y	A/Moscow/10/99-like
BRISBANE	2002	2002-07-24	A	H3	A/Moscow/10/99-like	Y	A/Moscow/10/99-like
BRISBANE	2002	2002-07-24	A	H3	A/Moscow/10/99-like	Y	A/Moscow/10/99-like
BRISBANE	2002	2002-07-09	B	B/Vic	B/Hong Kong/330/2001-like	Y	B/Hong Kong/330/2001-like
BRISBANE	2002	2002-07-13	B	B/Vic	B/Hong Kong/330/2001-like	Y	B/Hong Kong/330/2001-like
BRISBANE	2002	2002-07-12	B	B/Vic	B/Hong Kong/330/2001-like	Y	B/Hong Kong/330/2001-like
BRISBANE	2002	2002-07-16	B	B/Vic	B/Hong Kong/330/2001-like	Y	B/Hong Kong/330/2001-like
BRISBANE	2002	2002-07-17	B	B/Vic	B/Hong Kong/330/2001-like	Y	B/Hong Kong/330/2001-like
BRISBANE	2002	2002-07-19	B	B/Vic	B/Hong Kong/330/2001-like	Y	B/Hong Kong/330/2001-like
BRISBANE	2002	2002-07-16	B	B/Vic	B/Hong Kong/330/2001-like	Y	B/Hong Kong/330/2001-like
BRISBANE	2002	2002-07-20	B	B/Vic	B/Hong Kong/330/2001-like	Y	B/Hong Kong/330/2001-like
BRISBANE	2002	2002-07-18	B	B/Vic	B/Hong Kong/330/2001-like	Y	B/Hong Kong/330/2001-like
BRISBANE	2002	2002-07-22	B	B/Vic	B/Hong Kong/330/2001-like	Y	B/Hong Kong/330/2001-like
MELBOURNE	2002	2002-07-26	A	H3	A/Moscow/10/99-like	Y	A/Moscow/10/99-like
MELBOURNE	2002	2002-07-26	A	H3	A/Moscow/10/99-like	Y	A/Moscow/10/99-like
BRISBANE	2002	2002-07-15	A	H3	A/Moscow/10/99-like	Y	A/Moscow/10/99-like
MELBOURNE	2002	2002-07-30	A	H3	A/Moscow/10/99-like	Y	A/Moscow/10/99-like
PERTH	2002	2002-07-15	B	B/Vic	B/Hong Kong/330/2001-like	Y	B/Hong Kong/330/2001-like
PERTH	2002	2002-07-16	A	H3	A/Moscow/10/99-like	Y	A/Moscow/10/99-like
MELBOURNE	2002	2002-07-25	A	H3	A/Moscow/10/99-like	Y	A/Moscow/10/99-like
MELBOURNE	2002	2002-07-26	A	H3	A/Moscow/10/99-like	Y	A/Moscow/10/99-like
MELBOURNE	2002	2002-07-25	A	H3	A/Moscow/10/99-like	Y	A/Moscow/10/99-like
MELBOURNE	2002	2002-07-28	A	H3	A/Moscow/10/99-like	Y	A/Moscow/10/99-like
MELBOURNE	2002	2002-07-30	A	H3	A/Moscow/10/99-like	Y	A/Moscow/10/99-like
MELBOURNE	2002	2002-07-31	A	H3	A/Moscow/10/99-like	Y	A/Moscow/10/99-like
MELBOURNE	2002	2002-07-30	A	H3	A/Moscow/10/99-like	Y	A/Moscow/10/99-like
MELBOURNE	2002	2002-07-30	A	H3	A/Moscow/10/99-like	Y	A/Moscow/10/99-like
MELBOURNE	2002	2002-08-01	A	H3	A/Moscow/10/99-like	Y	A/Moscow/10/99-like
BRISBANE	2002	2002-07-24	A	H3	A/Moscow/10/99-like	Y	A/Moscow/10/99-like
BRISBANE	2002	2002-07-24	A	H3	A/Moscow/10/99-like	Y	A/Moscow/10/99-like
BRISBANE	2002	2002-07-26	A	H3	A/Moscow/10/99-like	Y	A/Moscow/10/99-like
BRISBANE	2002	2002-07-26	A	H3	A/Moscow/10/99-like	Y	A/Moscow/10/99-like
BRISBANE	2002	2002-07-27	A	H3	A/Moscow/10/99-like	Y	A/Moscow/10/99-like
BRISBANE	2002	2002-07-24	A	H3	A/Moscow/10/99-like	Y	A/Moscow/10/99-like
BRISBANE	2002	2002-07-26	A	H3	A/Moscow/10/99-like	Y	A/Moscow/10/99-like
BRISBANE	2002	2002-07-15	A	H3	A/Moscow/10/99-like	Y	A/Moscow/10/99-like
BRISBANE	2002	2002-07-20	A	H3	A/Moscow/10/99-like	Y	A/Moscow/10/99-like
BRISBANE	2002	2002-07-19	A	H3	A/Moscow/10/99-like	Y	A/Moscow/10/99-like
BRISBANE	2002	2002-07-20	A	H3	A/Moscow/10/99-like	Y	A/Moscow/10/99-like
BRISBANE	2002	2002-07-22	A	H3	A/Moscow/10/99-like	Y	A/Moscow/10/99-like
BRISBANE	2002	2002-07-28	A	H3	A/Moscow/10/99-like	Y	A/Moscow/10/99-like
BRISBANE	2002	2002-07-28	A	H3	A/Moscow/10/99-like	Y	A/Moscow/10/99-like
BRISBANE	2002	2002-07-30	A	H3	A/Moscow/10/99-like	Y	A/Moscow/10/99-like
BRISBANE	2002	2002-07-29	A	H3	A/Moscow/10/99-like	Y	A/Moscow/10/99-like
BRISBANE	2002	2002-07-31	A	H3	A/Moscow/10/99-like	Y	A/Moscow/10/99-like
BRISBANE	2002	2002-07-23	A	H3	A/Moscow/10/99-like	Y	A/Moscow/10/99-like
BRISBANE	2002	2002-07-24	A	H3	A/Moscow/10/99-like	Y	A/Moscow/10/99-like
BRISBANE	2002	2002-07-23	A	H3	A/Moscow/10/99-like	Y	A/Moscow/10/99-like
BRISBANE	2002	2002-07-27	A	H3	A/Moscow/10/99-like	Y	A/Moscow/10/99-like
ADELAIDE	2002	2002-06-28	A	H3	A/Moscow/10/99-like	Y	A/Moscow/10/99-like
ADELAIDE	2002	2002-06-30	A	H3	A/Moscow/10/99-like	Y	A/Moscow/10/99-like
ADELAIDE	2002	2002-06-29	A	H3	A/Moscow/10/99-like	Y	A/Moscow/10/99-like
ADELAIDE	2002	2002-07-02	A	H3	A/Moscow/10/99-like	Y	A/Moscow/10/99-like
ADELAIDE	2002	2002-07-05	A	H3	A/Moscow/10/99-like	Y	A/Moscow/10/99-like
ADELAIDE	2002	2002-07-05	A	H3	A/Moscow/10/99-like	Y	A/Moscow/10/99-like
ADELAIDE	2002	2002-07-06	A	H3	A/Moscow/10/99-like	Y	A/Moscow/10/99-like
ADELAIDE	2002	2002-07-14	A	H3	A/Moscow/10/99-like	Y	A/Moscow/10/99-like
ADELAIDE	2002	2002-07-14	A	H3	A/Moscow/10/99-like	Y	A/Moscow/10/99-like
ADELAIDE	2002	2002-07-10	A	H3	A/Moscow/10/99-like	Y	A/Moscow/10/99-like
ADELAIDE	2002	2002-07-07	A	H3	A/Moscow/10/99-like	Y	A/Moscow/10/99-like
ADELAIDE	2002	2002-07-10	A	H3	A/Moscow/10/99-like	Y	A/Moscow/10/99-like
ADELAIDE	2002	2002-07-10	A	H3	A/Moscow/10/99-like	Y	A/Moscow/10/99-like
ADELAIDE	2002	2002-07-11	A	H3	A/Moscow/10/99-like	Y	A/Moscow/10/99-like
ADELAIDE	2002	2002-07-09	A	H3	A/Moscow/10/99-like	Y	A/Moscow/10/99-like
ADELAIDE	2002	2002-07-11	A	H3	A/Moscow/10/99-like	Y	A/Moscow/10/99-like
ADELAIDE	2002	2002-07-23	A	H3	A/Moscow/10/99-like	Y	A/Moscow/10/99-like
ADELAIDE	2002	2002-07-19	A	H3	A/Moscow/10/99-like	Y	A/Moscow/10/99-like
ADELAIDE	2002	2002-07-18	A	H3	A/Moscow/10/99-like	Y	A/Moscow/10/99-like
ADELAIDE	2002	2002-07-16	A	H3	A/Moscow/10/99-like	Y	A/Moscow/10/99-like
ADELAIDE	2002	2002-07-16	A	H3	A/Moscow/10/99-like	Y	A/Moscow/10/99-like
ADELAIDE	2002	2002-07-11	A	H3	A/Moscow/10/99-like	Y	A/Moscow/10/99-like
ADELAIDE	2002	2002-07-12	A	H3	A/Moscow/10/99-like	Y	A/Moscow/10/99-like
ADELAIDE	2002	2002-07-14	A	H3	A/Moscow/10/99-like	Y	A/Moscow/10/99-like
ADELAIDE	2002	2002-07-14	A	H3	A/Moscow/10/99-like	Y	A/Moscow/10/99-like
ADELAIDE	2002	2002-07-13	A	H3	A/Moscow/10/99-like	Y	A/Moscow/10/99-like
ADELAIDE	2002	2002-07-15	A	H3	A/Moscow/10/99-like	Y	A/Moscow/10/99-like
ADELAIDE	2002	2002-07-15	A	H3	A/Moscow/10/99-like	Y	A/Moscow/10/99-like
ADELAIDE	2002	2002-07-20	A	H3	A/Moscow/10/99-like	Y	A/Moscow/10/99-like
ADELAIDE	2002	2002-07-21	A	H3	A/Moscow/10/99-like	Y	A/Moscow/10/99-like
ADELAIDE	2002	2002-07-24	A	H3	A/Moscow/10/99-like	Y	A/Moscow/10/99-like
ADELAIDE	2002	2002-07-26	A	H3	A/Moscow/10/99-like	Y	A/Moscow/10/99-like
ADELAIDE	2002	2002-07-29	A	H3	A/Moscow/10/99-like	Y	A/Moscow/10/99-like
ADELAIDE	2002	2002-07-29	A	H3	A/Moscow/10/99-like	Y	A/Moscow/10/99-like
ADELAIDE	2002	2002-06-22	B	B/Vic	B/Hong Kong/330/2001-like	Y	B/Hong Kong/330/2001-like
ADELAIDE	2002	2002-06-30	B	B/Vic	B/Hong Kong/330/2001-like	Y	B/Hong Kong/330/2001-like
ADELAIDE	2002	2002-07-01	B	B/Vic	B/Hong Kong/330/2001-like	Y	B/Hong Kong/330/2001-like
ADELAIDE	2002	2002-07-03	B	B/Vic	B/Hong Kong/330/2001-like	Y	B/Hong Kong/330/2001-like
ADELAIDE	2002	2002-07-12	B	B/Vic	B/Hong Kong/330/2001-like	Y	B/Hong Kong/330/2001-like
ADELAIDE	2002	2002-07-11	B	B/Vic	B/Hong Kong/330/2001-like	Y	B/Hong Kong/330/2001-like
ADELAIDE	2002	2002-07-18	B	B/Vic	B/Hong Kong/330/2001-like	Y	B/Hong Kong/330/2001-like
ADELAIDE	2002	2002-07-12	B	B/Vic	B/Hong Kong/330/2001-like	Y	B/Hong Kong/330/2001-like
ADELAIDE	2002	2002-07-15	B	B/Vic	B/Hong Kong/330/2001-like	Y	B/Hong Kong/330/2001-like
ADELAIDE	2002	2002-07-13	B	B/Vic	B/Hong Kong/330/2001-like	Y	B/Hong Kong/330/2001-like
ADELAIDE	2002	2002-07-15	B	B/Vic	B/Hong Kong/330/2001-like	Y	B/Hong Kong/330/2001-like
ADELAIDE	2002	2002-07-15	B	B/Vic	B/Hong Kong/330/2001-like	Y	B/Hong Kong/330/2001-like
ADELAIDE	2002	2002-07-16	B	B/Vic	B/Hong Kong/330/2001-like	Y	B/Hong Kong/330/2001-like
ADELAIDE	2002	2002-07-26	B	B/Vic	B/Hong Kong/330/2001-like	Y	B/Hong Kong/330/2001-like
ADELAIDE	2002	2002-06-25	A	H3	A/Moscow/10/99-like	Y	A/Moscow/10/99-like
ADELAIDE	2002	2002-07-01	A	H3	A/Moscow/10/99-like	Y	A/Moscow/10/99-like
ADELAIDE	2002	2002-06-26	A	H3	A/Moscow/10/99-like	Y	A/Moscow/10/99-like
ADELAIDE	2002	2002-06-28	A	H3	A/Moscow/10/99-like	Y	A/Moscow/10/99-like
ADELAIDE	2002	2002-07-01	A	H3	A/Moscow/10/99-like	Y	A/Moscow/10/99-like
ADELAIDE	2002	2002-06-27	A	H3	A/Moscow/10/99-like	Y	A/Moscow/10/99-like
BRISBANE	2002	2002-07-29	A	H3	A/Moscow/10/99-like	Y	A/Moscow/10/99-like
BRISBANE	2002	2002-07-29	A	H3	A/Moscow/10/99-like	Y	A/Moscow/10/99-like
BRISBANE	2002	2002-07-27	A	H3	A/Moscow/10/99-like	Y	A/Moscow/10/99-like
BRISBANE	2002	2002-07-26	A	H3	A/Moscow/10/99-like	Y	A/Moscow/10/99-like
BRISBANE	2002	2002-07-29	A	H3	A/Moscow/10/99-like	Y	A/Moscow/10/99-like
BRISBANE	2002	2002-07-25	A	H3	A/Moscow/10/99-like	Y	A/Moscow/10/99-like
BRISBANE	2002	2002-07-25	A	H3	A/Moscow/10/99-like	Y	A/Moscow/10/99-like
BRISBANE	2002	2002-07-26	A	H3	A/Moscow/10/99-like	Y	A/Moscow/10/99-like
BRISBANE	2002	2002-07-29	A	H3	A/Moscow/10/99-like	Y	A/Moscow/10/99-like
BRISBANE	2002	2002-07-28	A	H3	A/Moscow/10/99-like	Y	A/Moscow/10/99-like
BRISBANE	2002	2002-07-26	A	H3	A/Moscow/10/99-like	Y	A/Moscow/10/99-like
BRISBANE	2002	2002-07-29	A	H3	A/Moscow/10/99-like	Y	A/Moscow/10/99-like
BRISBANE	2002	2002-07-30	A	H3	A/Moscow/10/99-like	Y	A/Moscow/10/99-like
BRISBANE	2002	2002-07-31	A	H3	A/Moscow/10/99-like	Y	A/Moscow/10/99-like
BRISBANE	2002	2002-08-01	A	H3	A/Moscow/10/99-like	Y	A/Moscow/10/99-like
BRISBANE	2002	2002-07-30	A	H3	A/Moscow/10/99-like	Y	A/Moscow/10/99-like
BRISBANE	2002	2002-07-22	B	B/Vic	B/Hong Kong/330/2001-like	Y	B/Hong Kong/330/2001-like
BRISBANE	2002	2002-07-22	B	B/Vic	B/Hong Kong/330/2001-like	Y	B/Hong Kong/330/2001-like
BRISBANE	2002	2002-07-17	B	B/Vic	B/Hong Kong/330/2001-like	Y	B/Hong Kong/330/2001-like
BRISBANE	2002	2002-07-18	B	B/Vic	B/Hong Kong/330/2001-like	Y	B/Hong Kong/330/2001-like
BRISBANE	2002	2002-07-29	B	B/Vic	B/Hong Kong/330/2001-like	Y	B/Hong Kong/330/2001-like
BRISBANE	2002	2002-07-27	B	B/Vic	B/Hong Kong/330/2001-like	Y	B/Hong Kong/330/2001-like
ADELAIDE	2002	2002-07-02	A	H3	A/Moscow/10/99-like	Y	A/Moscow/10/99-like
ADELAIDE	2002	2002-07-19	A	H3	A/Moscow/10/99-like	Y	A/Moscow/10/99-like
ADELAIDE	2002	2002-07-24	A	H3	A/Moscow/10/99-like	Y	A/Moscow/10/99-like
MELBOURNE	2002	2002-07-29	A	H3	A/Moscow/10/99-like	Y	A/Moscow/10/99-like
ADELAIDE	2002	2002-06-29	A	H3	A/Moscow/10/99-like	Y	A/Moscow/10/99-like
ADELAIDE	2002	2002-06-29	A	H3	A/Moscow/10/99-like	Y	A/Moscow/10/99-like
ADELAIDE	2002	2002-07-07	A	H3	A/Moscow/10/99-like	Y	A/Moscow/10/99-like
ADELAIDE	2002	2002-07-12	A	H3	A/Moscow/10/99-like	Y	A/Moscow/10/99-like
ADELAIDE	2002	2002-07-12	A	H3	A/Moscow/10/99-like	Y	A/Moscow/10/99-like
ADELAIDE	2002	2002-07-23	A	H3	A/Moscow/10/99-like	Y	A/Moscow/10/99-like
ADELAIDE	2002	2002-07-23	A	H3	A/Moscow/10/99-like	Y	A/Moscow/10/99-like
MELBOURNE	2002	2002-07-29	A	H3	A/Moscow/10/99-like	Y	A/Moscow/10/99-like
MELBOURNE	2002	2002-07-30	A	H3	A/Moscow/10/99-like	Y	A/Moscow/10/99-like
ADELAIDE	2002	2002-06-26	A	H3	A/Moscow/10/99-like	Y	A/Moscow/10/99-like
ADELAIDE	2002	2002-07-01	A	H3	A/Moscow/10/99-like	Y	A/Moscow/10/99-like
ADELAIDE	2002	2002-07-21	A	H3	A/Moscow/10/99-like	Y	A/Moscow/10/99-like
MELBOURNE	2002	2002-08-03	A	H3	A/Moscow/10/99-like	Y	A/Moscow/10/99-like
MELBOURNE	2002	2002-08-05	A	H3	A/Moscow/10/99-like	Y	A/Moscow/10/99-like
MELBOURNE	2002	2002-07-30	A	H3	A/Moscow/10/99-like	Y	A/Moscow/10/99-like
MELBOURNE	2002	2002-08-05	A	H3	A/Moscow/10/99-like	Y	A/Moscow/10/99-like
MELBOURNE	2002	2002-08-05	A	H3	A/Moscow/10/99-like	Y	A/Moscow/10/99-like
BRISBANE	2002	2002-07-29	B	B/Vic	B/Hong Kong/330/2001-like	Y	B/Hong Kong/330/2001-like
BRISBANE	2002	2002-08-01	A	H3	A/Moscow/10/99-like	Y	A/Moscow/10/99-like
BRISBANE	2002	2002-07-31	A	H3	A/Moscow/10/99-like	Y	A/Moscow/10/99-like
BRISBANE	2002	2002-08-01	A	H3	A/Moscow/10/99-like	Y	A/Moscow/10/99-like
BRISBANE	2002	2002-07-03	A	H3	A/Moscow/10/99-like	Y	A/Moscow/10/99-like
BRISBANE	2002	2002-08-01	A	H3	A/Moscow/10/99-like	Y	A/Moscow/10/99-like
BRISBANE	2002	2002-07-25	A	H3	A/Moscow/10/99-like	Y	A/Moscow/10/99-like
BRISBANE	2002	2002-07-28	A	H3	A/Moscow/10/99-like	Y	A/Moscow/10/99-like
BRISBANE	2002	2002-08-05	A	H3	A/Moscow/10/99-like	Y	A/Moscow/10/99-like
BRISBANE	2002	2002-08-05	A	H3	A/Moscow/10/99-like	Y	A/Moscow/10/99-like
BRISBANE	2002	2002-08-05	A	H3	A/Moscow/10/99-like	Y	A/Moscow/10/99-like
BRISBANE	2002	2002-08-05	A	H3	A/Moscow/10/99-like	Y	A/Moscow/10/99-like
BRISBANE	2002	2002-08-04	A	H3	A/Moscow/10/99-like	Y	A/Moscow/10/99-like
BRISBANE	2002	2002-08-04	A	H3	A/Moscow/10/99-like	Y	A/Moscow/10/99-like
BRISBANE	2002	2002-08-03	A	H3	A/Moscow/10/99-like	Y	A/Moscow/10/99-like
BRISBANE	2002	2002-08-02	A	H3	A/Moscow/10/99-like	Y	A/Moscow/10/99-like
BRISBANE	2002	2002-08-01	A	H3	A/Moscow/10/99-like	Y	A/Moscow/10/99-like
BRISBANE	2002	2002-08-01	A	H3	A/Moscow/10/99-like	Y	A/Moscow/10/99-like
BRISBANE	2002	2002-08-01	A	H3	A/Moscow/10/99-like	Y	A/Moscow/10/99-like
BRISBANE	2002	2002-08-01	A	H3	A/Moscow/10/99-like	Y	A/Moscow/10/99-like
BRISBANE	2002	2002-08-04	A	H3	A/Moscow/10/99-like	Y	A/Moscow/10/99-like
BRISBANE	2002	2002-08-02	A	H3	A/Moscow/10/99-like	Y	A/Moscow/10/99-like
BRISBANE	2002	2002-08-04	A	H3	A/Moscow/10/99-like	Y	A/Moscow/10/99-like
BRISBANE	2002	2002-08-05	A	H3	A/Moscow/10/99-like	Y	A/Moscow/10/99-like
BRISBANE	2002	2002-08-04	A	H3	A/Moscow/10/99-like	Y	A/Moscow/10/99-like
BRISBANE	2002	2002-08-04	A	H3	A/Moscow/10/99-like	Y	A/Moscow/10/99-like
BRISBANE	2002	2002-08-07	A	H3	A/Moscow/10/99-like	Y	A/Moscow/10/99-like
BRISBANE	2002	2002-07-31	A	H3	A/Moscow/10/99-like	Y	A/Moscow/10/99-like
BRISBANE	2002	2002-08-02	A	H3	A/Moscow/10/99-like	Y	A/Moscow/10/99-like
BRISBANE	2002	2002-08-07	A	H3	A/Moscow/10/99-like	Y	A/Moscow/10/99-like
BRISBANE	2002	2002-08-08	A	H3	A/Moscow/10/99-like	Y	A/Moscow/10/99-like
BRISBANE	2002	2002-07-31	B	B/Vic	B/Hong Kong/330/2001-like	Y	B/Hong Kong/330/2001-like
BRISBANE	2002	2002-08-01	B	B/Vic	B/Hong Kong/330/2001-like	Y	B/Hong Kong/330/2001-like
BRISBANE	2002	2002-07-29	B	B/Vic	B/Hong Kong/330/2001-like	Y	B/Hong Kong/330/2001-like
BRISBANE	2002	2002-07-20	B	B/Vic	B/Hong Kong/330/2001-like	Y	B/Hong Kong/330/2001-like
BRISBANE	2002	2002-08-03	B	B/Vic	B/Hong Kong/330/2001-like	Y	B/Hong Kong/330/2001-like
BRISBANE	2002	2002-08-04	B	B/Vic	B/Hong Kong/330/2001-like	Y	B/Hong Kong/330/2001-like
BRISBANE	2002	2002-08-05	B	B/Vic	B/Hong Kong/330/2001-like	Y	B/Hong Kong/330/2001-like
BRISBANE	2002	2002-07-28	B	B/Vic	B/Hong Kong/330/2001-like	Y	B/Hong Kong/330/2001-like
BRISBANE	2002	2002-07-31	B	B/Vic	B/Hong Kong/330/2001-like	Y	B/Hong Kong/330/2001-like
BRISBANE	2002	2002-07-26	A	H3	A/Moscow/10/99-like	Y	A/Moscow/10/99-like
BRISBANE	2002	2002-08-08	A	H3	A/Moscow/10/99-like	Y	A/Moscow/10/99-like
BRISBANE	2002	2002-08-07	A	H3	A/Moscow/10/99-like	Y	A/Moscow/10/99-like
MELBOURNE	2002	2002-08-05	A	H3	A/Moscow/10/99-like	Y	A/Moscow/10/99-like
MELBOURNE	2002	2002-08-06	A	H3	A/Moscow/10/99-like	Y	A/Moscow/10/99-like
MELBOURNE	2002	2002-08-07	A	H3	A/Moscow/10/99-like	Y	A/Moscow/10/99-like
MELBOURNE	2002	2002-08-08	A	H3	A/Moscow/10/99-like	Y	A/Moscow/10/99-like
MELBOURNE	2002	2002-08-11	A	H3	A/Moscow/10/99-like	Y	A/Moscow/10/99-like
SYDNEY	2002	2002-07-25	A	H3	A/Moscow/10/99-like	Y	A/Moscow/10/99-like
SYDNEY	2002	2002-07-29	A	H3	A/Moscow/10/99-like	Y	A/Moscow/10/99-like
SYDNEY	2002	2002-07-27	A	H3	A/Moscow/10/99-like	Y	A/Moscow/10/99-like
SYDNEY	2002	2002-07-31	A	H3	A/Moscow/10/99-like	Y	A/Moscow/10/99-like
SYDNEY	2002	2002-07-31	A	H3	A/Moscow/10/99-like	Y	A/Moscow/10/99-like
SYDNEY	2002	2002-07-31	A	H3	A/Moscow/10/99-like	Y	A/Moscow/10/99-like
SYDNEY	2002	2002-07-29	A	H3	A/Moscow/10/99-like	Y	A/Moscow/10/99-like
SYDNEY	2002	2002-07-30	A	H3	A/Moscow/10/99-like	Y	A/Moscow/10/99-like
SYDNEY	2002	2002-07-30	A	H3	A/Moscow/10/99-like	Y	A/Moscow/10/99-like
SYDNEY	2002	2002-07-30	A	H3	A/Moscow/10/99-like	Y	A/Moscow/10/99-like
SYDNEY	2002	2002-07-30	A	H3	A/Moscow/10/99-like	Y	A/Moscow/10/99-like
SYDNEY	2002	2002-07-30	A	H3	A/Moscow/10/99-like	Y	A/Moscow/10/99-like
SYDNEY	2002	2002-07-30	A	H3	A/Moscow/10/99-like	Y	A/Moscow/10/99-like
SYDNEY	2002	2002-07-31	A	H3	A/Moscow/10/99-like	Y	A/Moscow/10/99-like
SYDNEY	2002	2002-07-31	A	H3	A/Moscow/10/99-like	Y	A/Moscow/10/99-like
SYDNEY	2002	2002-07-31	A	H3	A/Moscow/10/99-like	Y	A/Moscow/10/99-like
SYDNEY	2002	2002-07-30	A	H3	A/Moscow/10/99-like	Y	A/Moscow/10/99-like
SYDNEY	2002	2002-08-02	A	H3	A/Moscow/10/99-like	Y	A/Moscow/10/99-like
SYDNEY	2002	2002-08-02	A	H3	A/Moscow/10/99-like	Y	A/Moscow/10/99-like
SYDNEY	2002	2002-07-31	A	H3	A/Moscow/10/99-like	Y	A/Moscow/10/99-like
SYDNEY	2002	2002-07-31	A	H3	A/Moscow/10/99-like	Y	A/Moscow/10/99-like
SYDNEY	2002	2002-08-01	A	H3	A/Moscow/10/99-like	Y	A/Moscow/10/99-like
SYDNEY	2002	2002-08-02	A	H3	A/Moscow/10/99-like	Y	A/Moscow/10/99-like
SYDNEY	2002	2002-07-29	A	H3	A/Moscow/10/99-like	Y	A/Moscow/10/99-like
SYDNEY	2002	2002-08-02	A	H3	A/Moscow/10/99-like	Y	A/Moscow/10/99-like
SYDNEY	2002	2002-08-09	A	H3	A/Moscow/10/99-like	Y	A/Moscow/10/99-like
SYDNEY	2002	2002-08-09	A	H3	A/Moscow/10/99-like	Y	A/Moscow/10/99-like
SYDNEY	2002	2002-08-09	A	H3	A/Moscow/10/99-like	Y	A/Moscow/10/99-like
SYDNEY	2002	2002-08-08	A	H3	A/Moscow/10/99-like	Y	A/Moscow/10/99-like
SYDNEY	2002	2002-08-06	A	H3	A/Moscow/10/99-like	Y	A/Moscow/10/99-like
SYDNEY	2002	2002-08-06	A	H3	A/Moscow/10/99-like	Y	A/Moscow/10/99-like
SYDNEY	2002	2002-08-08	A	H3	A/Moscow/10/99-like	Y	A/Moscow/10/99-like
SYDNEY	2002	2002-08-07	A	H3	A/Moscow/10/99-like	Y	A/Moscow/10/99-like
SYDNEY	2002	2002-08-07	A	H3	A/Moscow/10/99-like	Y	A/Moscow/10/99-like
SYDNEY	2002	2002-08-07	A	H3	A/Moscow/10/99-like	Y	A/Moscow/10/99-like
SYDNEY	2002	2002-07-30	A	H3	A/Moscow/10/99-like	Y	A/Moscow/10/99-like
SYDNEY	2002	2002-07-31	A	H3	A/Moscow/10/99-like	Y	A/Moscow/10/99-like
SYDNEY	2002	2002-08-02	A	H3	A/Moscow/10/99-like	Y	A/Moscow/10/99-like
SYDNEY	2002	2002-07-29	A	H3	A/Moscow/10/99-like	Y	A/Moscow/10/99-like
MELBOURNE	2002	2002-08-09	A	H3	A/Moscow/10/99-like	Y	A/Moscow/10/99-like
MELBOURNE	2002	2002-08-14	A	H3	A/Moscow/10/99-like	Y	A/Moscow/10/99-like
MELBOURNE	2002	2002-08-14	A	H3	A/Moscow/10/99-like	Y	A/Moscow/10/99-like
MELBOURNE	2002	2002-08-15	A	H3	A/Moscow/10/99-like	Y	A/Moscow/10/99-like
PERTH	2002	2002-07-30	A	H3	A/Moscow/10/99-like	Y	A/Moscow/10/99-like
PERTH	2002	2002-08-06	A	H3	A/Moscow/10/99-like	Y	A/Moscow/10/99-like
PERTH	2002	2002-08-05	B	B/Vic	B/Hong Kong/330/2001-like	Y	B/Hong Kong/330/2001-like
PERTH	2002	2002-08-06	A	H3	A/Moscow/10/99-like	Y	A/Moscow/10/99-like
PERTH	2002	2002-08-07	A	H3	A/Moscow/10/99-like	Y	A/Moscow/10/99-like
PERTH	2002	2002-07-27	A	H3	A/Moscow/10/99-like	Y	A/Moscow/10/99-like
MELBOURNE	2002	2002-08-08	A	H3	A/Moscow/10/99-like	Y	A/Moscow/10/99-like
MELBOURNE	2002	2002-08-09	A	H3	A/Moscow/10/99-like	Y	A/Moscow/10/99-like
MELBOURNE	2002	2002-08-12	A	H3	A/Moscow/10/99-like	Y	A/Moscow/10/99-like
MELBOURNE	2002	2002-08-12	A	H3	A/Moscow/10/99-like	Y	A/Moscow/10/99-like
MELBOURNE	2002	2002-08-12	A	H3	A/Moscow/10/99-like	Y	A/Moscow/10/99-like
MELBOURNE	2002	2002-08-15	A	H3	A/Moscow/10/99-like	Y	A/Moscow/10/99-like
BRISBANE	2002	2002-08-06	A	H3	A/Moscow/10/99-like	Y	A/Moscow/10/99-like
BRISBANE	2002	2002-08-02	A	H3	A/Moscow/10/99-like	Y	A/Moscow/10/99-like
BRISBANE	2002	2002-08-06	A	H3	A/Moscow/10/99-like	Y	A/Moscow/10/99-like
BRISBANE	2002	2002-08-08	A	H3	A/Moscow/10/99-like	Y	A/Moscow/10/99-like
BRISBANE	2002	2002-08-08	A	H3	A/Moscow/10/99-like	Y	A/Moscow/10/99-like
BRISBANE	2002	2002-08-02	A	H3	A/Moscow/10/99-like	Y	A/Moscow/10/99-like
BRISBANE	2002	2002-08-05	A	H3	A/Moscow/10/99-like	Y	A/Moscow/10/99-like
BRISBANE	2002	2002-08-08	A	H3	A/Moscow/10/99-like	Y	A/Moscow/10/99-like
BRISBANE	2002	2002-08-03	A	H3	A/Moscow/10/99-like	Y	A/Moscow/10/99-like
BRISBANE	2002	2002-08-06	A	H3	A/Moscow/10/99-like	Y	A/Moscow/10/99-like
BRISBANE	2002	2002-08-07	A	H3	A/Moscow/10/99-like	Y	A/Moscow/10/99-like
BRISBANE	2002	2002-08-09	A	H3	A/Moscow/10/99-like	Y	A/Moscow/10/99-like
BRISBANE	2002	2002-08-08	A	H3	A/Moscow/10/99-like	Y	A/Moscow/10/99-like
BRISBANE	2002	2002-08-08	A	H3	A/Moscow/10/99-like	Y	A/Moscow/10/99-like
BRISBANE	2002	2002-08-10	A	H3	A/Moscow/10/99-like	Y	A/Moscow/10/99-like
BRISBANE	2002	2002-08-08	A	H3	A/Moscow/10/99-like	Y	A/Moscow/10/99-like
BRISBANE	2002	2002-08-08	A	H3	A/Moscow/10/99-like	Y	A/Moscow/10/99-like
BRISBANE	2002	2002-08-04	A	H3	A/Moscow/10/99-like	Y	A/Moscow/10/99-like
BRISBANE	2002	2002-08-02	A	H3	A/Moscow/10/99-like	Y	A/Moscow/10/99-like
BRISBANE	2002	2002-08-02	A	H3	A/Moscow/10/99-like	Y	A/Moscow/10/99-like
BRISBANE	2002	2002-08-07	A	H3	A/Moscow/10/99-like	Y	A/Moscow/10/99-like
BRISBANE	2002	2002-08-12	A	H3	A/Moscow/10/99-like	Y	A/Moscow/10/99-like
BRISBANE	2002	2002-08-01	A	H3	A/Moscow/10/99-like	Y	A/Moscow/10/99-like
BRISBANE	2002	2002-08-08	A	H3	A/Moscow/10/99-like	Y	A/Moscow/10/99-like
BRISBANE	2002	2002-08-11	A	H3	A/Moscow/10/99-like	Y	A/Moscow/10/99-like
BRISBANE	2002	2002-08-10	A	H3	A/Moscow/10/99-like	Y	A/Moscow/10/99-like
BRISBANE	2002	2002-08-12	A	H3	A/Moscow/10/99-like	Y	A/Moscow/10/99-like
BRISBANE	2002	2002-08-10	A	H3	A/Moscow/10/99-like	Y	A/Moscow/10/99-like
BRISBANE	2002	2002-08-11	A	H3	A/Moscow/10/99-like	Y	A/Moscow/10/99-like
BRISBANE	2002	2002-08-11	A	H3	A/Moscow/10/99-like	Y	A/Moscow/10/99-like
BRISBANE	2002	2002-08-12	A	H3	A/Moscow/10/99-like	Y	A/Moscow/10/99-like
BRISBANE	2002	2002-08-09	A	H3	A/Moscow/10/99-like	Y	A/Moscow/10/99-like
BRISBANE	2002	2002-08-10	A	H3	A/Moscow/10/99-like	Y	A/Moscow/10/99-like
BRISBANE	2002	2002-08-14	A	H3	A/Moscow/10/99-like	Y	A/Moscow/10/99-like
BRISBANE	2002	2002-08-13	A	H3	A/Moscow/10/99-like	Y	A/Moscow/10/99-like
BRISBANE	2002	2002-08-12	A	H3	A/Moscow/10/99-like	Y	A/Moscow/10/99-like
BRISBANE	2002	2002-08-12	A	H3	A/Moscow/10/99-like	Y	A/Moscow/10/99-like
BRISBANE	2002	2002-08-12	A	H3	A/Moscow/10/99-like	Y	A/Moscow/10/99-like
BRISBANE	2002	2002-08-12	A	H3	A/Moscow/10/99-like	Y	A/Moscow/10/99-like
BRISBANE	2002	2002-08-12	A	H3	A/Moscow/10/99-like	Y	A/Moscow/10/99-like
BRISBANE	2002	2002-08-06	A	H3	A/Moscow/10/99-like	Y	A/Moscow/10/99-like
BRISBANE	2002	2002-08-06	A	H3	A/Moscow/10/99-like	Y	A/Moscow/10/99-like
BRISBANE	2002	2002-08-07	A	H3	A/Moscow/10/99-like	Y	A/Moscow/10/99-like
BRISBANE	2002	2002-08-02	A	H3	A/Moscow/10/99-like	Y	A/Moscow/10/99-like
BRISBANE	2002	2002-08-09	A	H3	A/Moscow/10/99-like	Y	A/Moscow/10/99-like
BRISBANE	2002	2002-08-08	A	H3	A/Moscow/10/99-like	Y	A/Moscow/10/99-like
BRISBANE	2002	2002-08-06	A	H3	A/Moscow/10/99-like	Y	A/Moscow/10/99-like
BRISBANE	2002	2002-08-06	A	H3	A/Moscow/10/99-like	Y	A/Moscow/10/99-like
BRISBANE	2002	2002-08-04	A	H3	A/Moscow/10/99-like	Y	A/Moscow/10/99-like
BRISBANE	2002	2002-08-12	A	H3	A/Moscow/10/99-like	Y	A/Moscow/10/99-like
BRISBANE	2002	2002-08-13	A	H3	A/Moscow/10/99-like	Y	A/Moscow/10/99-like
BRISBANE	2002	2002-08-13	A	H3	A/Moscow/10/99-like	Y	A/Moscow/10/99-like
BRISBANE	2002	2002-08-08	A	H3	A/Moscow/10/99-like	Y	A/Moscow/10/99-like
BRISBANE	2002	2002-08-09	A	H3	A/Moscow/10/99-like	Y	A/Moscow/10/99-like
BRISBANE	2002	2002-08-13	A	H3	A/Moscow/10/99-like	Y	A/Moscow/10/99-like
BRISBANE	2002	2002-08-11	A	H3	A/Moscow/10/99-like	Y	A/Moscow/10/99-like
BRISBANE	2002	2002-08-15	A	H3	A/Moscow/10/99-like	Y	A/Moscow/10/99-like
BRISBANE	2002	2002-08-15	A	H3	A/Moscow/10/99-like	Y	A/Moscow/10/99-like
BRISBANE	2002	2002-08-13	A	H3	A/Moscow/10/99-like	Y	A/Moscow/10/99-like
BRISBANE	2002	2002-08-11	A	H3	A/Moscow/10/99-like	Y	A/Moscow/10/99-like
BRISBANE	2002	2002-08-15	A	H3	A/Moscow/10/99-like	Y	A/Moscow/10/99-like
BRISBANE	2002	2002-08-14	A	H3	A/Moscow/10/99-like	Y	A/Moscow/10/99-like
BRISBANE	2002	2002-08-13	A	H3	A/Moscow/10/99-like	Y	A/Moscow/10/99-like
MELBOURNE	2002	2002-08-15	A	H3	A/Moscow/10/99-like	Y	A/Moscow/10/99-like
MELBOURNE	2002	2002-08-15	A	H3	A/Moscow/10/99-like	Y	A/Moscow/10/99-like
BRISBANE	2002	2002-08-07	A	H3	A/Moscow/10/99-like	Y	A/Moscow/10/99-like
BRISBANE	2002	2002-08-11	A	H3	A/Moscow/10/99-like	Y	A/Moscow/10/99-like
MELBOURNE	2002	2002-08-20	A	H3	A/Moscow/10/99-like	Y	A/Moscow/10/99-like
MELBOURNE	2002	2002-08-20	A	H3	A/Moscow/10/99-like	Y	A/Moscow/10/99-like
MELBOURNE	2002	2002-08-21	A	H3	A/Moscow/10/99-like	Y	A/Moscow/10/99-like
MELBOURNE	2002	2002-08-17	A	H3	A/Moscow/10/99-like	Y	A/Moscow/10/99-like
MELBOURNE	2002	2002-08-20	A	H3	A/Moscow/10/99-like	Y	A/Moscow/10/99-like
MELBOURNE	2002	2002-08-20	A	H3	A/Moscow/10/99-like	Y	A/Moscow/10/99-like
MELBOURNE	2002	2002-08-21	A	H3	A/Moscow/10/99-like	Y	A/Moscow/10/99-like
MELBOURNE	2002	2002-08-21	A	H3	A/Moscow/10/99-like	Y	A/Moscow/10/99-like
MELBOURNE	2002	2002-08-21	A	H3	A/Moscow/10/99-like	Y	A/Moscow/10/99-like
MELBOURNE	2002	2002-08-22	A	H3	A/Moscow/10/99-like	Y	A/Moscow/10/99-like
BRISBANE	2002	2002-08-13	A	H3	A/Moscow/10/99-like	Y	A/Moscow/10/99-like
BRISBANE	2002	2002-08-10	A	H3	A/Moscow/10/99-like	Y	A/Moscow/10/99-like
BRISBANE	2002	2002-08-13	A	H3	A/Moscow/10/99-like	Y	A/Moscow/10/99-like
BRISBANE	2002	2002-08-13	A	H3	A/Moscow/10/99-like	Y	A/Moscow/10/99-like
BRISBANE	2002	2002-08-17	A	H3	A/Moscow/10/99-like	Y	A/Moscow/10/99-like
BRISBANE	2002	2002-08-12	A	H3	A/Moscow/10/99-like	Y	A/Moscow/10/99-like
BRISBANE	2002	2002-08-12	A	H3	A/Moscow/10/99-like	Y	A/Moscow/10/99-like
BRISBANE	2002	2002-08-12	A	H3	A/Moscow/10/99-like	Y	A/Moscow/10/99-like
BRISBANE	2002	2002-08-08	A	H3	A/Moscow/10/99-like	Y	A/Moscow/10/99-like
BRISBANE	2002	2002-08-10	A	H3	A/Moscow/10/99-like	Y	A/Moscow/10/99-like
BRISBANE	2002	2002-08-09	A	H3	A/Moscow/10/99-like	Y	A/Moscow/10/99-like
BRISBANE	2002	2002-08-09	A	H3	A/Moscow/10/99-like	Y	A/Moscow/10/99-like
BRISBANE	2002	2002-08-09	A	H3	A/Moscow/10/99-like	Y	A/Moscow/10/99-like
BRISBANE	2002	2002-08-10	A	H3	A/Moscow/10/99-like	Y	A/Moscow/10/99-like
BRISBANE	2002	2002-08-07	A	H3	A/Moscow/10/99-like	Y	A/Moscow/10/99-like
BRISBANE	2002	2002-08-09	A	H3	A/Moscow/10/99-like	Y	A/Moscow/10/99-like
BRISBANE	2002	2002-08-16	A	H3	A/Moscow/10/99-like	Y	A/Moscow/10/99-like
BRISBANE	2002	2002-08-19	A	H3	A/Moscow/10/99-like	Y	A/Moscow/10/99-like
BRISBANE	2002	2002-08-15	A	H3	A/Moscow/10/99-like	Y	A/Moscow/10/99-like
BRISBANE	2002	2002-08-08	A	H3	A/Moscow/10/99-like	Y	A/Moscow/10/99-like
BRISBANE	2002	2002-08-13	A	H3	A/Moscow/10/99-like	Y	A/Moscow/10/99-like
BRISBANE	2002	2002-08-14	A	H3	A/Moscow/10/99-like	Y	A/Moscow/10/99-like
BRISBANE	2002	2002-08-17	A	H3	A/Moscow/10/99-like	Y	A/Moscow/10/99-like
BRISBANE	2002	2002-08-19	A	H3	A/Moscow/10/99-like	Y	A/Moscow/10/99-like
BRISBANE	2002	2002-08-19	A	H3	A/Moscow/10/99-like	Y	A/Moscow/10/99-like
BRISBANE	2002	2002-08-17	A	H3	A/Moscow/10/99-like	Y	A/Moscow/10/99-like
BRISBANE	2002	2002-08-17	A	H3	A/Moscow/10/99-like	Y	A/Moscow/10/99-like
BRISBANE	2002	2002-08-17	A	H3	A/Moscow/10/99-like	Y	A/Moscow/10/99-like
BRISBANE	2002	2002-08-17	A	H3	A/Moscow/10/99-like	Y	A/Moscow/10/99-like
BRISBANE	2002	2002-08-20	A	H3	A/Moscow/10/99-like	Y	A/Moscow/10/99-like
BRISBANE	2002	2002-08-19	A	H3	A/Moscow/10/99-like	Y	A/Moscow/10/99-like
BRISBANE	2002	2002-08-20	A	H3	A/Moscow/10/99-like	Y	A/Moscow/10/99-like
BRISBANE	2002	2002-08-20	A	H3	A/Moscow/10/99-like	Y	A/Moscow/10/99-like
BRISBANE	2002	2002-08-20	A	H3	A/Moscow/10/99-like	Y	A/Moscow/10/99-like
BRISBANE	2002	2002-08-15	A	H3	A/Moscow/10/99-like	Y	A/Moscow/10/99-like
BRISBANE	2002	2002-08-10	A	H3	A/Moscow/10/99-like	Y	A/Moscow/10/99-like
BRISBANE	2002	2002-08-21	A	H3	A/Moscow/10/99-like	Y	A/Moscow/10/99-like
BRISBANE	2002	2002-08-21	A	H3	A/Moscow/10/99-like	Y	A/Moscow/10/99-like
BRISBANE	2002	2002-08-21	A	H3	A/Moscow/10/99-like	Y	A/Moscow/10/99-like
BRISBANE	2002	2002-08-21	A	H3	A/Moscow/10/99-like	Y	A/Moscow/10/99-like
BRISBANE	2002	2002-08-21	A	H3	A/Moscow/10/99-like	Y	A/Moscow/10/99-like
BRISBANE	2002	2002-08-21	A	H3	A/Moscow/10/99-like	Y	A/Moscow/10/99-like
BRISBANE	2002	2002-08-21	A	H3	A/Moscow/10/99-like	Y	A/Moscow/10/99-like
BRISBANE	2002	2002-08-21	A	H3	A/Moscow/10/99-like	Y	A/Moscow/10/99-like
BRISBANE	2002	2002-08-21	A	H3	A/Moscow/10/99-like	Y	A/Moscow/10/99-like
BRISBANE	2002	2002-08-22	A	H3	A/Moscow/10/99-like	Y	A/Moscow/10/99-like
BRISBANE	2002	2002-08-12	B	B/Vic	B/Hong Kong/330/2001-like	Y	B/Hong Kong/330/2001-like
BRISBANE	2002	2002-08-16	B	B/Vic	B/Hong Kong/330/2001-like	Y	B/Hong Kong/330/2001-like
BRISBANE	2002	2002-08-12	B	B/Vic	B/Hong Kong/330/2001-like	Y	B/Hong Kong/330/2001-like
MELBOURNE	2002	2002-08-27	A	H3	A/Moscow/10/99-like	Y	A/Moscow/10/99-like
MELBOURNE	2002	2002-08-21	A	H3	A/Moscow/10/99-like	Y	A/Moscow/10/99-like
MELBOURNE	2002	2002-08-21	A	H3	A/Moscow/10/99-like	Y	A/Moscow/10/99-like
MELBOURNE	2002	2002-08-28	A	H3	A/Moscow/10/99-like	Y	A/Moscow/10/99-like
MELBOURNE	2002	2002-07-10	A	H3	A/Moscow/10/99-like	Y	A/Moscow/10/99-like
MELBOURNE	2002	2002-10-05	A	H3	A/Moscow/10/99-like	Y	A/Moscow/10/99-like
MELBOURNE	2002	2002-06-16	A	H3	A/Moscow/10/99-like	Y	A/Moscow/10/99-like
MELBOURNE	2002	2002-09-21	A	H3	A/Moscow/10/99-like	Y	A/Moscow/10/99-like
MELBOURNE	2002	2002-10-06	A	H3	A/Moscow/10/99-like	Y	A/Moscow/10/99-like
[truncated: 16,251 more rows]
